# Supplementary material for: Large-Scale Bioinformatics Analysis of Bacillus Genomes Uncovers Conserved Roles of Natural Products in Bacterial Physiology
Source: mSystems. 2017 Nov 14;2(6):e00040-17. doi: 10.1128/mSystems.00040-17 (PMC5686519; doi:10.1128/mSystems.00040-17)
Supplement: DATA SET S1 [file sys001162146sd10.xlsx]

## Sheet: Strain-Species
Strain	Species	Biosample Accession Numbers	Genome Accession Numbers
AFS000087	Bacillus_cereus	SAMN07597234	NUFI00000000
AFS000144	Bacillus_cereus	SAMN07597235	NTZZ00000000
AFS000175	Bacillus_cereus	SAMN07597236	NTZY00000000
AFS000230	Bacillus_mycoides	SAMN07597237	NUFH00000000
AFS000393	Bacillus_cereus	SAMN07597238	NTZX00000000
AFS000414	Bacillus_cereus	SAMN07597239	NUFG00000000
AFS000445	Bacillus_cereus	SAMN07597240	NUFF00000000
AFS000475	Bacillus_mycoides	SAMN07597241	NUFE00000000
AFS000517	Bacillus_thuringiensis	SAMN07597242	NTZW00000000
AFS000524	Bacillus_cereus	SAMN07597243	NTZV00000000
AFS000724	Bacillus_cereus	SAMN07597244	NTZU00000000
AFS000753	Bacillus_cereus	SAMN07597245	NUFD00000000
AFS000775	Bacillus_megaterium	SAMN07597246	NTZT00000000
AFS000937	Bacillus_cereus	SAMN07597247	NTZS00000000
AFS000938	Bacillus_cereus	SAMN07597248	NUFC00000000
AFS001073	Bacillus_cereus	SAMN07597249	NTZR00000000
AFS001294	Bacillus_cereus	SAMN07597250	NUFB00000000
AFS001368	Bacillus_cereus	SAMN07597251	NUFA00000000
AFS001450	Bacillus_cereus	SAMN07597252	NUEZ00000000
AFS001538	Bacillus_cereus	SAMN07597253	NTZQ00000000
AFS001542	Bacillus_cereus	SAMN07597254	NTZP00000000
AFS001701	Bacillus_sp	SAMN07597255	NTZO00000000
AFS001713	Bacillus_anthracis	SAMN07597256	NTZN00000000
AFS001900	Bacillus_cereus	SAMN07597257	NTZM00000000
AFS001911	Bacillus_cereus	SAMN07597258	NUEY00000000
AFS001949	Bacillus_mycoides	SAMN07597259	NUEX00000000
AFS001977	Bacillus_cereus	SAMN07597260	NTZL00000000
AFS001991	Bacillus_thuringiensis	SAMN07597261	NTZK00000000
AFS002053	Bacillus_cereus	SAMN07597262	NUEW00000000
AFS002094	Bacillus_cereus	SAMN07597263	NTZJ00000000
AFS002102	Bacillus_cereus	SAMN07597264	NTZI00000000
AFS002224	Bacillus_cereus	SAMN07597265	NTZH00000000
AFS002252	Bacillus_megaterium	SAMN07597266	NTZG00000000
AFS002368	Bacillus_cereus	SAMN07597267	NTZF00000000
AFS002371	Bacillus_cereus	SAMN07597268	NUEV00000000
AFS002410	Bacillus_sp	SAMN07597269	NUEU00000000
AFS002415	Bacillus_anthracis	SAMN07597270	NTZE00000000
AFS002494	Bacillus_thuringiensis	SAMN07597271	NTZD00000000
AFS002508	Bacillus_cereus	SAMN07597272	NUET00000000
AFS002530	Bacillus_cereus	SAMN07597273	NTZC00000000
AFS002548	Bacillus_cereus	SAMN07597274	NTZB00000000
AFS002659	Bacillus_cereus	SAMN07597275	NUES00000000
AFS002707	Bacillus_cereus	SAMN07597276	NUER00000000
AFS002757	Bacillus_cereus	SAMN07597277	NTZA00000000
AFS002848	Bacillus_cereus	SAMN07597278	NTYZ00000000
AFS002866	Bacillus_thuringiensis	SAMN07597279	NTYY00000000
AFS002920	Bacillus_thuringiensis	SAMN07597280	NTYX00000000
AFS003013	Bacillus_megaterium	SAMN07597281	NTYW00000000
AFS003097	Bacillus_thuringiensis	SAMN07597282	NTYV00000000
AFS003117	Bacillus_cereus	SAMN07597283	NTYU00000000
AFS003229	Bacillus_sp	SAMN07597284	NUEQ00000000
AFS003288	Bacillus_mycoides	SAMN07597285	NUEP00000000
AFS003289	Bacillus_cereus	SAMN07597286	NTYT00000000
AFS003338	Bacillus_cereus	SAMN07597287	NTYS00000000
AFS003410	Bacillus_cereus	SAMN07597288	NTYR00000000
AFS003503	Bacillus_mycoides	SAMN07597289	NUEO00000000
AFS003709	Bacillus_cereus	SAMN07597290	NUEN00000000
AFS003761	Bacillus_anthracis	SAMN07597291	NTYQ00000000
AFS003807	Bacillus_cereus	SAMN07597292	NTYP00000000
AFS003846	Bacillus_cereus	SAMN07597293	NUEM00000000
AFS004017	Bacillus_cereus	SAMN07597294	NUEL00000000
AFS004252	Bacillus_cereus	SAMN07597295	NUEK00000000
AFS004356	Bacillus_thuringiensis	SAMN07597296	NTYO00000000
AFS004414	Bacillus_cereus	SAMN07597297	NTYN00000000
AFS004498	Bacillus_cereus	SAMN07597298	NTYM00000000
AFS004604	Bacillus_megaterium	SAMN07597299	NTYL00000000
AFS004701	Bacillus_cereus	SAMN07597300	NTYK00000000
AFS004741	Bacillus_mycoides	SAMN07597301	NUEJ00000000
AFS004748	Bacillus_cereus	SAMN07597302	NTYJ00000000
AFS005011	Bacillus_thuringiensis	SAMN07597303	NTYI00000000
AFS005023	Bacillus_thuringiensis	SAMN07597304	NTYH00000000
AFS005083	Bacillus_thuringiensis	SAMN07597305	NTYG00000000
AFS005140	Bacillus_thuringiensis	SAMN07597306	NTYF00000000
AFS005149	Bacillus_mycoides	SAMN07597307	NUEI00000000
AFS005430	Bacillus_cereus	SAMN07597308	NUEH00000000
AFS005614	Bacillus_cereus	SAMN07597309	NTYE00000000
AFS005615	Bacillus_cereus	SAMN07597310	NTYD00000000
AFS005864	Bacillus_cereus	SAMN07597311	NUEG00000000
AFS005901	Bacillus_cereus	SAMN07597312	NTYC00000000
AFS005977	Bacillus_cereus	SAMN07597313	NTYB00000000
AFS005998	Bacillus_cereus	SAMN07597314	NTYA00000000
AFS006012	Bacillus_cereus	SAMN07597315	NTXZ00000000
AFS006065	Bacillus_cereus	SAMN07597316	NTXY00000000
AFS006079	Bacillus_cereus	SAMN07597317	NUEF00000000
AFS006103	Bacillus_sp	SAMN07597318	NTXX00000000
AFS006334	Bacillus_cereus	SAMN07597319	NTXW00000000
AFS006340	Bacillus_cereus	SAMN07597320	NTXV00000000
AFS006440	Bacillus_cereus	SAMN07597321	NUEE00000000
AFS006512	Bacillus_cereus	SAMN07597322	NTXU00000000
AFS006579	Bacillus_cereus	SAMN07597323	NUED00000000
AFS006689	Bacillus_thuringiensis	SAMN07597324	NTXT00000000
AFS006766	Bacillus_cereus	SAMN07597325	NTXS00000000
AFS006923	Bacillus_thuringiensis	SAMN07597326	NTXR00000000
AFS007158	Bacillus_cereus	SAMN07597327	NTXQ00000000
AFS007170	Bacillus_cereus	SAMN07597328	NTXP00000000
AFS007186	Bacillus_thuringiensis	SAMN07597329	NTXO00000000
AFS007213	Bacillus_megaterium	SAMN07597330	NUEC00000000
AFS007234	Bacillus_cereus	SAMN07597331	NTXN00000000
AFS007279	Bacillus_cereus	SAMN07597332	NUEB00000000
AFS007396	Bacillus_cereus	SAMN07597333	NTXM00000000
AFS007502	Bacillus_cereus	SAMN07597334	NTXL00000000
AFS007599	Bacillus_cereus	SAMN07597335	NTXK00000000
AFS007693	Bacillus_cereus	SAMN07597336	NTXJ00000000
AFS007743	Bacillus_cereus	SAMN07597337	NTXI00000000
AFS007793	Bacillus_cereus	SAMN07597338	NTXH00000000
AFS007868	Bacillus_cereus	SAMN07597339	NTXG00000000
AFS007900	Bacillus_thuringiensis	SAMN07597340	NTXF00000000
AFS007907	Bacillus_cereus	SAMN07597341	NTXE00000000
AFS008176	Bacillus_cereus	SAMN07597342	NUEA00000000
AFS008260	Bacillus_cereus	SAMN07597343	NTXD00000000
AFS008265	Bacillus_cereus	SAMN07597344	NTXC00000000
AFS008320	Bacillus_mycoides	SAMN07597345	NUDZ00000000
AFS008413	Bacillus_cereus	SAMN07597346	NTXB00000000
AFS008423	Bacillus_cereus	SAMN07597347	NTXA00000000
AFS008436	Bacillus_cereus	SAMN07597348	NTWZ00000000
AFS008599	Bacillus_mycoides	SAMN07597349	NUDY00000000
AFS008930	Bacillus_cereus	SAMN07597350	NUDX00000000
AFS008968	Bacillus_megaterium	SAMN07597351	NTWY00000000
AFS009013	Bacillus_sp	SAMN07597352	NUDW00000000
AFS009035	Bacillus_cereus	SAMN07597353	NTWX00000000
AFS009093	Bacillus_cereus	SAMN07597354	NTWW00000000
AFS009143	Bacillus_cereus	SAMN07597355	NTWV00000000
AFS009162	Bacillus_cereus	SAMN07597356	NTWU00000000
AFS009197	Bacillus_cereus	SAMN07597357	NUDV00000000
AFS009218	Bacillus_thuringiensis	SAMN07597358	NTWT00000000
AFS009253	Bacillus_thuringiensis	SAMN07597359	NTWS00000000
AFS009278	Bacillus_cereus	SAMN07597360	NTWR00000000
AFS009283	Bacillus_cereus	SAMN07597361	NTWQ00000000
AFS009314	Bacillus_cereus	SAMN07597362	NUDU00000000
AFS009340	Bacillus_cereus	SAMN07597363	NUDT00000000
AFS009411	Bacillus_cereus	SAMN07597364	NTWP00000000
AFS009420	Bacillus_cereus	SAMN07597365	NUDS00000000
AFS009443	Bacillus_cereus	SAMN07597366	NTWO00000000
AFS009643	Bacillus_mycoides	SAMN07597367	NUDR00000000
AFS009644	Bacillus_thuringiensis	SAMN07597368	NTWN00000000
AFS009709	Bacillus_mycoides	SAMN07597369	NUDQ00000000
AFS009734	Bacillus_cereus	SAMN07597370	NTWM00000000
AFS009778	Bacillus_cereus	SAMN07597371	NTWL00000000
AFS009781	Bacillus_cereus	SAMN07597372	NTWK00000000
AFS009835	Bacillus_thuringiensis	SAMN07597373	NTWJ00000000
AFS009840	Bacillus_cereus	SAMN07597374	NTWI00000000
AFS009893	Bacillus_mycoides	SAMN07597375	NUDP00000000
AFS009906	Bacillus_cereus	SAMN07597376	NUDO00000000
AFS009982	Bacillus_megaterium	SAMN07597377	NTWH00000000
AFS010157	Bacillus_cereus	SAMN07597378	NUDN00000000
AFS010272	Bacillus_cereus	SAMN07597379	NTWG00000000
AFS010456	Bacillus_cereus	SAMN07597380	NTWF00000000
AFS010695	Bacillus_cereus	SAMN07597381	NTWE00000000
AFS010752	Bacillus_cereus	SAMN07597382	NUDM00000000
AFS010764	Bacillus_cereus	SAMN07597383	NUDL00000000
AFS010823	Bacillus_thuringiensis	SAMN07597384	NTWD00000000
AFS010831	Bacillus_cereus	SAMN07597385	NTWC00000000
AFS011006	Bacillus_cereus	SAMN07597386	NTWB00000000
AFS011058	Bacillus_cereus	SAMN07597387	NTWA00000000
AFS011084	Bacillus_thuringiensis	SAMN07597388	NTVZ00000000
AFS011149	Bacillus_cereus	SAMN07597389	NUDK00000000
AFS011189	Bacillus_mycoides	SAMN07597390	NUDJ00000000
AFS011202	Bacillus_cereus	SAMN07597391	NTVY00000000
AFS011216	Bacillus_cereus	SAMN07597392	NUDI00000000
AFS011531	Bacillus_cereus	SAMN07597393	NTVX00000000
AFS011659	Bacillus_thuringiensis	SAMN07597394	NTVW00000000
AFS011667	Bacillus_cereus	SAMN07597395	NUDH00000000
AFS011673	Bacillus_thuringiensis	SAMN07597396	NTVV00000000
AFS011848	Bacillus_thuringiensis	SAMN07597397	NTVU00000000
AFS011906	Bacillus_cereus	SAMN07597398	NUDG00000000
AFS011918	Bacillus_cereus	SAMN07597399	NTVT00000000
AFS011939	Bacillus_thuringiensis	SAMN07597400	NTVS00000000
AFS011950	Bacillus_cereus	SAMN07597401	NTVR00000000
AFS012085	Bacillus_thuringiensis	SAMN07597402	NTVQ00000000
AFS012232	Bacillus_thuringiensis	SAMN07597403	NTVP00000000
AFS012367	Bacillus_mycoides	SAMN07597404	NUDF00000000
AFS012400	Bacillus_cereus	SAMN07597405	NTVO00000000
AFS012491	Bacillus_cereus	SAMN07597406	NUDE00000000
AFS012518	Bacillus_cereus	SAMN07597407	NTVN00000000
AFS012607	Bacillus_sp	SAMN07597408	NTVM00000000
AFS012729	Bacillus_cereus	SAMN07597409	NUDD00000000
AFS012870	Bacillus_anthracis	SAMN07597410	NTVL00000000
AFS013084	Bacillus_cereus	SAMN07597411	NUDC00000000
AFS013151	Bacillus_cereus	SAMN07597412	NUDB00000000
AFS013177	Bacillus_megaterium	SAMN07597413	NTVK00000000
AFS013213	Bacillus_thuringiensis	SAMN07597414	NTVJ00000000
AFS013362	Bacillus_cereus	SAMN07597415	NTVI00000000
AFS013396	Bacillus_mycoides	SAMN07597416	NUDA00000000
AFS013685	Bacillus_cereus	SAMN07597417	NTVH00000000
AFS013729	Bacillus_megaterium	SAMN07597418	NTVG00000000
AFS013880	Bacillus_cereus	SAMN07597419	NTVF00000000
AFS013932	Bacillus_cereus	SAMN07597420	NUCZ00000000
AFS013997	Bacillus_cereus	SAMN07597421	NTVE00000000
AFS014136	Bacillus_cereus	SAMN07597422	NTVD00000000
AFS014145	Bacillus_thuringiensis	SAMN07597423	NTVC00000000
AFS014334	Bacillus_thuringiensis	SAMN07597424	NTVB00000000
AFS014408	Bacillus_mycoides	SAMN07597425	NUAB00000000
AFS014496	Bacillus_cereus	SAMN07597426	NUCY00000000
AFS014598	Bacillus_cereus	SAMN07597427	NTVA00000000
AFS014678	Bacillus_cereus	SAMN07597428	NTUZ00000000
AFS014679	Bacillus_cereus	SAMN07597429	NTUY00000000
AFS014747	Bacillus_cereus	SAMN07597430	NUCX00000000
AFS014847	Bacillus_cereus	SAMN07597431	NTUX00000000
AFS014939	Bacillus_cereus	SAMN07597432	NUCW00000000
AFS015017	Bacillus_cereus	SAMN07597433	NUCV00000000
AFS015120	Bacillus_cereus	SAMN07597434	NTUW00000000
AFS015207	Bacillus_cereus	SAMN07597435	NUCU00000000
AFS015248	Bacillus_anthracis	SAMN07597436	NTUV00000000
AFS015270	Bacillus_megaterium	SAMN07597437	NTUU00000000
AFS015304	Bacillus_cereus	SAMN07597438	NTUT00000000
AFS015413	Bacillus_thuringiensis	SAMN07597439	NTUS00000000
AFS015432	Bacillus_thuringiensis	SAMN07597440	NTUR00000000
AFS015717	Bacillus_cereus	SAMN07597441	NTUQ00000000
AFS015802	Bacillus_sp	SAMN07597442	NTUP00000000
AFS015896	Bacillus_sp	SAMN07597443	NTUO00000000
AFS015939	Bacillus_cereus	SAMN07597444	NTUN00000000
AFS016024	Bacillus_anthracis	SAMN07597445	NTUM00000000
AFS016365	Bacillus_cereus	SAMN07597446	NTUL00000000
AFS016448	Bacillus_cereus	SAMN07597447	NUCT00000000
AFS016553	Bacillus_cereus	SAMN07597448	NUCS00000000
AFS016599	Bacillus_cereus	SAMN07597449	NTUK00000000
AFS016611	Bacillus_thuringiensis	SAMN07597450	NTUJ00000000
AFS016726	Bacillus_cereus	SAMN07597451	NTUI00000000
AFS016894	Bacillus_thuringiensis	SAMN07597452	NTUH00000000
AFS016912	Bacillus_cereus	SAMN07597453	NTUG00000000
AFS016919	Bacillus_thuringiensis	SAMN07597454	NTUF00000000
AFS016962	Bacillus_cereus	SAMN07597455	NTUE00000000
AFS017032	Bacillus_cereus	SAMN07597456	NTUD00000000
AFS017068	Bacillus_cereus	SAMN07597457	NTUC00000000
AFS017092	Bacillus_mycoides	SAMN07597458	NUCR00000000
AFS017127	Bacillus_cereus	SAMN07597459	NUCQ00000000
AFS017202	Bacillus_cereus	SAMN07597460	NTUB00000000
AFS017211	Bacillus_cereus	SAMN07597461	NTUA00000000
AFS017221	Bacillus_cereus	SAMN07597462	NUCP00000000
AFS017274	Bacillus_sp	SAMN07597463	NTTZ00000000
AFS017336	Bacillus_sp	SAMN07597464	NUCO00000000
AFS017361	Bacillus_anthracis	SAMN07597465	NTTY00000000
AFS017371	Bacillus_thuringiensis	SAMN07597466	NTTX00000000
AFS017381	Bacillus_cereus	SAMN07597467	NUCN00000000
AFS017475	Bacillus_anthracis	SAMN07597468	NTTW00000000
AFS017687	Bacillus_cereus	SAMN07597469	NUCM00000000
AFS017700	Bacillus_cereus	SAMN07597470	NTTV00000000
AFS017891	Bacillus_cereus	SAMN07597471	NUCL00000000
AFS017947	Bacillus_cereus	SAMN07597472	NTTU00000000
AFS018038	Bacillus_megaterium	SAMN07597473	NTTT00000000
AFS018041	Bacillus_cereus	SAMN07597474	NTTS00000000
AFS018179	Bacillus_thuringiensis	SAMN07597475	NTTR00000000
AFS018197	Bacillus_anthracis	SAMN07597476	NTTQ00000000
AFS018281	Bacillus_cereus	SAMN07597477	NTTP00000000
AFS018331	Bacillus_thuringiensis	SAMN07597478	NTTO00000000
AFS018356	Bacillus_sp	SAMN07597479	NUCK00000000
AFS018399	Bacillus_megaterium	SAMN07597480	NTTN00000000
AFS018409	Bacillus_thuringiensis	SAMN07597481	NUCJ00000000
AFS018417	Bacillus_sp	SAMN07597482	NTTM00000000
AFS018451	Bacillus_cereus	SAMN07597483	NUCI00000000
AFS018489	Bacillus_cereus	SAMN07597484	NTTL00000000
AFS018601	Bacillus_cereus	SAMN07597485	NTTK00000000
AFS018617	Bacillus_thuringiensis	SAMN07597486	NTTJ00000000
AFS018668	Bacillus_cereus	SAMN07597487	NTTI00000000
AFS018713	Bacillus_cereus	SAMN07597488	NUCH00000000
AFS018958	Bacillus_mycoides	SAMN07597489	NUCG00000000
AFS018975	Bacillus_mycoides	SAMN07597490	NUCF00000000
AFS019247	Bacillus_cereus	SAMN07597491	NTTH00000000
AFS019346	Bacillus_cereus	SAMN07597492	NUCE00000000
AFS019443	Bacillus_mycoides	SAMN07597493	NUAA00000000
AFS019518	Bacillus_thuringiensis	SAMN07597494	NTTG00000000
AFS019545	Bacillus_thuringiensis	SAMN07597495	NTTF00000000
AFS019647	Bacillus_cereus	SAMN07597496	NTTE00000000
AFS019758	Bacillus_thuringiensis	SAMN07597497	NTTD00000000
AFS020011	Bacillus_cereus	SAMN07597498	NUCD00000000
AFS020128	Bacillus_thuringiensis	SAMN07597499	NTSP00000000
AFS020202	Bacillus_cereus	SAMN07597500	NUCC00000000
AFS020204	Bacillus_cereus	SAMN07597501	NTSO00000000
AFS020233	Bacillus_cereus	SAMN07597502	NTSN00000000
AFS020540	Bacillus_cereus	SAMN07597503	NTSM00000000
AFS020602	Bacillus_thuringiensis	SAMN07597504	NTSL00000000
AFS020608	Bacillus_thuringiensis	SAMN07597505	NTSK00000000
AFS020690	Bacillus_cereus	SAMN07597506	NUCB00000000
AFS020694	Bacillus_cereus	SAMN07597507	NUCA00000000
AFS020704	Bacillus_cereus	SAMN07597508	NTSJ00000000
AFS020717	Bacillus_cereus	SAMN07597509	NUBZ00000000
AFS020887	Bacillus_anthracis	SAMN07597510	NTSI00000000
AFS021040	Bacillus_cereus	SAMN07597511	NTSH00000000
AFS021349	Bacillus_cereus	SAMN07597512	NUBY00000000
AFS021466	Bacillus_cereus	SAMN07597513	NTSG00000000
AFS021634	Bacillus_thuringiensis	SAMN07597514	NTSF00000000
AFS021654	Bacillus_cereus	SAMN07597515	NUBX00000000
AFS021667	Bacillus_thuringiensis	SAMN07597516	NTSE00000000
AFS021943	Bacillus_cereus	SAMN07597517	NUBW00000000
AFS022028	Bacillus_thuringiensis	SAMN07597518	NTSD00000000
AFS022050	Bacillus_mycoides	SAMN07597519	NUBV00000000
AFS022064	Bacillus_thuringiensis	SAMN07597520	NTSC00000000
AFS022086	Bacillus_thuringiensis	SAMN07597521	NTSB00000000
AFS022121	Bacillus_cereus	SAMN07597522	NUBU00000000
AFS022169	Bacillus_cereus	SAMN07597523	NTSA00000000
AFS022225	Bacillus_mycoides	SAMN07597524	NUBT00000000
AFS022238	Bacillus_cereus	SAMN07597525	NTRZ00000000
AFS022362	Bacillus_cereus	SAMN07597526	NTRY00000000
AFS022373	Bacillus_cereus	SAMN07597527	NUBS00000000
AFS022412	Bacillus_cereus	SAMN07597528	NTRX00000000
AFS022438	Bacillus_cereus	SAMN07597529	NTRW00000000
AFS022468	Bacillus_megaterium	SAMN07597530	NTRV00000000
AFS022493	Bacillus_mycoides	SAMN07597531	NUBR00000000
AFS022504	Bacillus_thuringiensis	SAMN07597532	NTRU00000000
AFS022598	Bacillus_mycoides	SAMN07597533	NUBQ00000000
AFS022655	Bacillus_anthracis	SAMN07597534	NTRT00000000
AFS022658	Bacillus_thuringiensis	SAMN07597535	NTRS00000000
AFS022681	Bacillus_cereus	SAMN07597536	NTRR00000000
AFS022719	Bacillus_mycoides	SAMN07597537	NUBP00000000
AFS022837	Bacillus_megaterium	SAMN07597538	NTRQ00000000
AFS023094	Bacillus_cereus	SAMN07597539	NUBO00000000
AFS023096	Bacillus_thuringiensis	SAMN07597540	NTRP00000000
AFS023182	Bacillus_sp	SAMN07597541	NTRO00000000
AFS023251	Bacillus_cereus	SAMN07597542	NUBN00000000
AFS023305	Bacillus_anthracis	SAMN07597543	NTRN00000000
AFS023418	Bacillus_thuringiensis	SAMN07597544	NTRM00000000
AFS023423	Bacillus_cereus	SAMN07597545	NUBM00000000
AFS023425	Bacillus_cereus	SAMN07597546	NTRL00000000
AFS023479	Bacillus_cereus	SAMN07597547	NTRK00000000
AFS023506	Bacillus_thuringiensis	SAMN07597548	NTRJ00000000
AFS023559	Bacillus_cereus	SAMN07597549	NUBL00000000
AFS023641	Bacillus_thuringiensis	SAMN07597550	NTRI00000000
AFS023720	Bacillus_cereus	SAMN07597551	NTRH00000000
AFS023730	Bacillus_cereus	SAMN07597552	NTRG00000000
AFS023732	Bacillus_cereus	SAMN07597553	NUBK00000000
AFS023898	Bacillus_cereus	SAMN07597554	NTRF00000000
AFS023984	Bacillus_cereus	SAMN07597555	NUBJ00000000
AFS024024	Bacillus_cereus	SAMN07597556	NUBI00000000
AFS024089	Bacillus_cereus	SAMN07597557	NTRE00000000
AFS024178	Bacillus_mycoides	SAMN07597558	NUBH00000000
AFS024266	Bacillus_thuringiensis	SAMN07597559	NTRD00000000
AFS024404	Bacillus_cereus	SAMN07597560	NTRC00000000
AFS024429	Bacillus_cereus	SAMN07597561	NUBG00000000
AFS024482	Bacillus_mycoides	SAMN07597562	NUBF00000000
AFS024499	Bacillus_cereus	SAMN07597563	NUBE00000000
AFS024540	Bacillus_cereus	SAMN07597564	NTRB00000000
AFS024615	Bacillus_thuringiensis	SAMN07597565	NTRA00000000
AFS024629	Bacillus_cereus	SAMN07597566	NTQZ00000000
AFS024693	Bacillus_cereus	SAMN07597567	NTQY00000000
AFS024711	Bacillus_cereus	SAMN07597568	NUBD00000000
AFS024847	Bacillus_cereus	SAMN07597569	NTQX00000000
AFS024973	Bacillus_cereus	SAMN07597570	NTQW00000000
AFS025007	Bacillus_anthracis	SAMN07597571	NTQV00000000
AFS025120	Bacillus_cereus	SAMN07597572	NTQU00000000
AFS025165	Bacillus_cereus	SAMN07597573	NTQT00000000
AFS025179	Bacillus_cereus	SAMN07597574	NUBC00000000
AFS025349	Bacillus_cereus	SAMN07597575	NTQS00000000
AFS025457	Bacillus_cereus	SAMN07597576	NTQR00000000
AFS025485	Bacillus_cereus	SAMN07597577	NTQQ00000000
AFS025490	Bacillus_cereus	SAMN07597578	NTQP00000000
AFS025510	Bacillus_thuringiensis	SAMN07597579	NTQO00000000
AFS025653	Bacillus_cereus	SAMN07597580	NTQN00000000
AFS025735	Bacillus_cereus	SAMN07597581	NUBB00000000
AFS025854	Bacillus_thuringiensis	SAMN07597582	NTQM00000000
AFS025909	Bacillus_cereus	SAMN07597583	NTQL00000000
AFS026049	Bacillus_sp	SAMN07597584	NUBA00000000
AFS026137	Bacillus_cereus	SAMN07597585	NUAZ00000000
AFS026185	Bacillus_mycoides	SAMN07597586	NUAY00000000
AFS026201	Bacillus_cereus	SAMN07597587	NUAX00000000
AFS026252	Bacillus_thuringiensis	SAMN07597588	NTQK00000000
AFS026256	Bacillus_cereus	SAMN07597589	NUAW00000000
AFS026312	Bacillus_cereus	SAMN07597590	NTQJ00000000
AFS026346	Bacillus_cereus	SAMN07597591	NUAV00000000
AFS026439	Bacillus_cereus	SAMN07597592	NTQI00000000
AFS026476	Bacillus_cereus	SAMN07597593	NUAU00000000
AFS026518	Bacillus_cereus	SAMN07597594	NUAT00000000
AFS026537	Bacillus_cereus	SAMN07597595	NTQH00000000
AFS026857	Bacillus_mycoides	SAMN07597596	NUAS00000000
AFS026918	Bacillus_cereus	SAMN07597597	NTQG00000000
AFS026926	Bacillus_thuringiensis	SAMN07597598	NTQF00000000
AFS027027	Bacillus_cereus	SAMN07597599	NUAR00000000
AFS027178	Bacillus_thuringiensis	SAMN07597600	NTQE00000000
AFS027250	Bacillus_thuringiensis	SAMN07597601	NTQD00000000
AFS027394	Bacillus_cereus	SAMN07597602	NUAQ00000000
AFS027605	Bacillus_anthracis	SAMN07597603	NTQC00000000
AFS027629	Bacillus_cereus	SAMN07597604	NUAP00000000
AFS027646	Bacillus_cereus	SAMN07597605	NUAO00000000
AFS027647	Bacillus_cereus	SAMN07597606	NUAN00000000
AFS027674	Bacillus_cereus	SAMN07597607	NUAM00000000
AFS027725	Bacillus_anthracis	SAMN07597608	NTQB00000000
AFS027862	Bacillus_cereus	SAMN07597609	NUAL00000000
AFS027869	Bacillus_cereus	SAMN07597610	NTQA00000000
AFS027898	Bacillus_cereus	SAMN07597611	NTPZ00000000
AFS027918	Bacillus_cereus	SAMN07597612	NUAK00000000
AFS027958	Bacillus_cereus	SAMN07597613	NUAJ00000000
AFS028249	Bacillus_cereus	SAMN07597614	NUAI00000000
AFS028292	Bacillus_cereus	SAMN07597615	NTTC00000000
AFS028351	Bacillus_cereus	SAMN07597616	NTTB00000000
AFS028424	Bacillus_cereus	SAMN07597617	NTTA00000000
AFS028441	Bacillus_cereus	SAMN07597618	NTSZ00000000
AFS028444	Bacillus_cereus	SAMN07597619	NUAH00000000
AFS028506	Bacillus_anthracis	SAMN07597620	NTSY00000000
AFS028514	Bacillus_cereus	SAMN07597621	NTSX00000000
AFS028516	Bacillus_cereus	SAMN07597622	NTSW00000000
AFS028541	Bacillus_cereus	SAMN07597623	NUAG00000000
AFS028618	Bacillus_cereus	SAMN07597624	NUAF00000000
AFS028664	Bacillus_cereus	SAMN07597625	NTSV00000000
AFS028766	Bacillus_mycoides	SAMN07597626	NUAE00000000
AFS028955	Bacillus_cereus	SAMN07597627	NUAD00000000
AFS029029	Bacillus_cereus	SAMN07597628	NTSU00000000
AFS029052	Bacillus_cereus	SAMN07597629	NTST00000000
AFS029396	Bacillus_cereus	SAMN07597630	NUAC00000000
AFS029475	Bacillus_thuringiensis	SAMN07597631	NTSS00000000
AFS029508	Bacillus_thuringiensis	SAMN07597632	NTSR00000000
AFS029513	Bacillus_cereus	SAMN07597633	NTSQ00000000
AFS029533	Bacillus_sp	SAMN07597777	NUQC00000000
AFS029617	Bacillus_cereus	SAMN07597778	NUQB00000000
AFS029632	Bacillus_megaterium	SAMN07597779	NUQA00000000
AFS029637	Bacillus_sp	SAMN07597780	NUPZ00000000
AFS029677	Bacillus_cereus	SAMN07597781	NUPY00000000
AFS029679	Bacillus_cereus	SAMN07597782	NUPX00000000
AFS029692	Bacillus_cereus	SAMN07597783	NUUS00000000
AFS029767	Bacillus_thuringiensis	SAMN07597784	NUPW00000000
AFS029792	Bacillus_cereus	SAMN07597785	NUUR00000000
AFS029810	Bacillus_cereus	SAMN07597786	NUPV00000000
AFS029838	Bacillus_cereus	SAMN07597787	NUUQ00000000
AFS029941	Bacillus_anthracis	SAMN07597788	NUPU00000000
AFS029963	Bacillus_thuringiensis	SAMN07597789	NUPT00000000
AFS029987	Bacillus_anthracis	SAMN07597790	NUPS00000000
AFS030046	Bacillus_cereus	SAMN07597791	NUPR00000000
AFS030055	Bacillus_cereus	SAMN07597792	NUPQ00000000
AFS030086	Bacillus_cereus	SAMN07597793	NUPP00000000
AFS030095	Bacillus_thuringiensis	SAMN07597794	NUPO00000000
AFS030115	Bacillus_cereus	SAMN07597795	NUUP00000000
AFS030140	Bacillus_cereus	SAMN07597796	NUPN00000000
AFS030179	Bacillus_thuringiensis	SAMN07597797	NUPM00000000
AFS030229	Bacillus_cereus	SAMN07597798	NUPL00000000
AFS030475	Bacillus_cereus	SAMN07597799	NUPK00000000
AFS030602	Bacillus_cereus	SAMN07597800	NUUO00000000
AFS030663	Bacillus_cereus	SAMN07597801	NUPJ00000000
AFS030742	Bacillus_cereus	SAMN07597802	NUPI00000000
AFS030860	Bacillus_cereus	SAMN07597803	NUPH00000000
AFS030866	Bacillus_thuringiensis	SAMN07597804	NUPG00000000
AFS030940	Bacillus_megaterium	SAMN07597805	NUPF00000000
AFS030961	Bacillus_thuringiensis	SAMN07597806	NUPE00000000
AFS030991	Bacillus_cereus	SAMN07597807	NUPD00000000
AFS031003	Bacillus_cereus	SAMN07597808	NUPC00000000
AFS031137	Bacillus_cereus	SAMN07597809	NUUN00000000
AFS031162	Bacillus_cereus	SAMN07597810	NUUM00000000
AFS031210	Bacillus_thuringiensis	SAMN07597811	NUPB00000000
AFS031232	Bacillus_cereus	SAMN07597812	NUPA00000000
AFS031264	Bacillus_cereus	SAMN07597813	NUOZ00000000
AFS031287	Bacillus_cereus	SAMN07597814	NUOY00000000
AFS031451	Bacillus_cereus	SAMN07597815	NUOX00000000
AFS031473	Bacillus_thuringiensis	SAMN07597816	NUUL00000000
AFS031495	Bacillus_cereus	SAMN07597817	NUUK00000000
AFS031507	Bacillus_sp	SAMN07597818	NUOW00000000
AFS031631	Bacillus_thuringiensis	SAMN07597819	NUOV00000000
AFS031651	Bacillus_thuringiensis	SAMN07597820	NUOU00000000
AFS031783	Bacillus_cereus	SAMN07597821	NUOT00000000
AFS031814	Bacillus_thuringiensis	SAMN07597822	NUOS00000000
AFS032151	Bacillus_cereus	SAMN07597823	NUOR00000000
AFS032210	Bacillus_mycoides	SAMN07597824	NUUJ00000000
AFS032248	Bacillus_megaterium	SAMN07597825	NUOQ00000000
AFS032297	Bacillus_anthracis	SAMN07597826	NUOP00000000
AFS032444	Bacillus_cereus	SAMN07597827	NUOO00000000
AFS032489	Bacillus_megaterium	SAMN07597828	NUON00000000
AFS032503	Bacillus_cereus	SAMN07597829	NUUI00000000
AFS032567	Bacillus_cereus	SAMN07597830	NUOM00000000
AFS032644	Bacillus_sp	SAMN07597831	NUUH00000000
AFS032723	Bacillus_thuringiensis	SAMN07597832	NUOL00000000
AFS032918	Bacillus_cereus	SAMN07597833	NUUG00000000
AFS032951	Bacillus_cereus	SAMN07597834	NUUF00000000
AFS032990	Bacillus_anthracis	SAMN07597835	NUOK00000000
AFS033081	Bacillus_cereus	SAMN07597836	NUOJ00000000
AFS033178	Bacillus_megaterium	SAMN07597837	NUOI00000000
AFS033276	Bacillus_cereus	SAMN07597838	NUOH00000000
AFS033286	Bacillus_sp	SAMN07597839	NUOG00000000
AFS033387	Bacillus_cereus	SAMN07597840	NUUE00000000
AFS033388	Bacillus_cereus	SAMN07597841	NUOF00000000
AFS033400	Bacillus_cereus	SAMN07597842	NUOE00000000
AFS033440	Bacillus_cereus	SAMN07597843	NUOD00000000
AFS033477	Bacillus_cereus	SAMN07597844	NUUD00000000
AFS033493	Bacillus_cereus	SAMN07597845	NUUC00000000
AFS033534	Bacillus_cereus	SAMN07597846	NUUB00000000
AFS033588	Bacillus_cereus	SAMN07597847	NUUA00000000
AFS033597	Bacillus_thuringiensis	SAMN07597848	NUOC00000000
AFS033741	Bacillus_cereus	SAMN07597849	NUOB00000000
AFS033892	Bacillus_megaterium	SAMN07597850	NUTZ00000000
AFS034073	Bacillus_cereus	SAMN07597851	NUTY00000000
AFS034084	Bacillus_thuringiensis	SAMN07597852	NUTX00000000
AFS034126	Bacillus_thuringiensis	SAMN07597853	NUOA00000000
AFS034246	Bacillus_cereus	SAMN07597854	NUNZ00000000
AFS034338	Bacillus_cereus	SAMN07597855	NUQF00000000
AFS034468	Bacillus_cereus	SAMN07597856	NUNY00000000
AFS034541	Bacillus_cereus	SAMN07597857	NUNX00000000
AFS034546	Bacillus_thuringiensis	SAMN07597858	NUNW00000000
AFS034600	Bacillus_thuringiensis	SAMN07597859	NUNV00000000
AFS034699	Bacillus_cereus	SAMN07597860	NUTW00000000
AFS034708	Bacillus_thuringiensis	SAMN07597861	NUNU00000000
AFS034785	Bacillus_cereus	SAMN07597862	NUNT00000000
AFS034791	Bacillus_cereus	SAMN07597863	NUNS00000000
AFS034818	Bacillus_thuringiensis	SAMN07597864	NUNR00000000
AFS034981	Bacillus_cereus	SAMN07597865	NUTV00000000
AFS035044	Bacillus_cereus	SAMN07597866	NUNQ00000000
AFS035117	Bacillus_cereus	SAMN07597867	NUTU00000000
AFS035137	Bacillus_mycoides	SAMN07597868	NUTT00000000
AFS035470	Bacillus_cereus	SAMN07597869	NUNP00000000
AFS035656	Bacillus_cereus	SAMN07597870	NUTS00000000
AFS035954	Bacillus_cereus	SAMN07597871	NUNO00000000
AFS036086	Bacillus_cereus	SAMN07597872	NUNN00000000
AFS036089	Bacillus_cereus	SAMN07597873	NUTR00000000
AFS036159	Bacillus_cereus	SAMN07597874	NUNM00000000
AFS036256	Bacillus_cereus	SAMN07597875	NUTQ00000000
AFS036336	Bacillus_thuringiensis	SAMN07597876	NUNL00000000
AFS036350	Bacillus_thuringiensis	SAMN07597877	NUNK00000000
AFS036381	Bacillus_cereus	SAMN07597878	NUNJ00000000
AFS036383	Bacillus_thuringiensis	SAMN07597879	NUNI00000000
AFS036423	Bacillus_cereus	SAMN07597880	NUNH00000000
AFS036437	Bacillus_thuringiensis	SAMN07597881	NUNG00000000
AFS036521	Bacillus_cereus	SAMN07597882	NUTP00000000
AFS036771	Bacillus_cereus	SAMN07597883	NUTO00000000
AFS036998	Bacillus_cereus	SAMN07597884	NUTN00000000
AFS037117	Bacillus_mycoides	SAMN07597885	NUTM00000000
AFS037265	Bacillus_mycoides	SAMN07597886	NUTL00000000
AFS037270	Bacillus_sp	SAMN07597887	NUNF00000000
AFS037284	Bacillus_cereus	SAMN07597888	NUNE00000000
AFS037377	Bacillus_anthracis	SAMN07597889	NUND00000000
AFS037512	Bacillus_cereus	SAMN07597890	NUNC00000000
AFS037584	Bacillus_cereus	SAMN07597891	NUNB00000000
AFS037926	Bacillus_cereus	SAMN07597892	NUNA00000000
AFS038041	Bacillus_cereus	SAMN07597893	NUMZ00000000
AFS038126	Bacillus_cereus	SAMN07597894	NUMY00000000
AFS038153	Bacillus_cereus	SAMN07597895	NUTK00000000
AFS038158	Bacillus_thuringiensis	SAMN07597896	NUMX00000000
AFS038165	Bacillus_cereus	SAMN07597897	NUMW00000000
AFS038688	Bacillus_cereus	SAMN07597898	NUMV00000000
AFS038754	Bacillus_cereus	SAMN07597899	NUMU00000000
AFS038775	Bacillus_cereus	SAMN07597900	NUTJ00000000
AFS038776	Bacillus_cereus	SAMN07597901	NUTI00000000
AFS039118	Bacillus_sp	SAMN07597902	NUTH00000000
AFS039146	Bacillus_cereus	SAMN07597903	NUMT00000000
AFS039264	Bacillus_cereus	SAMN07597904	NUTG00000000
AFS039283	Bacillus_cereus	SAMN07597905	NUMS00000000
AFS039342	Bacillus_cereus	SAMN07597906	NUMR00000000
AFS039482	Bacillus_cereus	SAMN07597907	NUMQ00000000
AFS039661	Bacillus_cereus	SAMN07597908	NUMP00000000
AFS039692	Bacillus_cereus	SAMN07597909	NUMO00000000
AFS039717	Bacillus_cereus	SAMN07597910	NUMN00000000
AFS039774	Bacillus_thuringiensis	SAMN07597911	NUMM00000000
AFS039823	Bacillus_cereus	SAMN07597912	NUTF00000000
AFS039926	Bacillus_cereus	SAMN07597913	NUML00000000
AFS039950	Bacillus_cereus	SAMN07597914	NUMK00000000
AFS039999	Bacillus_thuringiensis	SAMN07597915	NUMJ00000000
AFS040001	Bacillus_thuringiensis	SAMN07597916	NUMI00000000
AFS040054	Bacillus_cereus	SAMN07597917	NUMH00000000
AFS040105	Bacillus_cereus	SAMN07597918	NUMG00000000
AFS040106	Bacillus_cereus	SAMN07597919	NUMF00000000
AFS040108	Bacillus_cereus	SAMN07597920	NUME00000000
AFS040159	Bacillus_sp	SAMN07597921	NUTE00000000
AFS040286	Bacillus_thuringiensis	SAMN07597922	NUMD00000000
AFS040349	Bacillus_sp	SAMN07597923	NUMC00000000
AFS040356	Bacillus_megaterium	SAMN07597924	NUMB00000000
AFS040392	Bacillus_thuringiensis	SAMN07597925	NUMA00000000
AFS040438	Bacillus_thuringiensis	SAMN07597926	NULZ00000000
AFS040503	Bacillus_mycoides	SAMN07597927	NUTD00000000
AFS040610	Bacillus_cereus	SAMN07597928	NUTC00000000
AFS040627	Bacillus_cereus	SAMN07597929	NULY00000000
AFS040655	Bacillus_megaterium	SAMN07597930	NULX00000000
AFS040661	Bacillus_thuringiensis	SAMN07597931	NULW00000000
AFS040794	Bacillus_anthracis	SAMN07597932	NULV00000000
AFS040883	Bacillus_mycoides	SAMN07597933	NUTB00000000
AFS040984	Bacillus_cereus	SAMN07597934	NULU00000000
AFS040986	Bacillus_cereus	SAMN07597935	NULT00000000
AFS040987	Bacillus_thuringiensis	SAMN07597936	NULS00000000
AFS041003	Bacillus_cereus	SAMN07597937	NULR00000000
AFS041041	Bacillus_cereus	SAMN07597938	NULQ00000000
AFS041167	Bacillus_mycoides	SAMN07597939	NUQE00000000
AFS041177	Bacillus_cereus	SAMN07597940	NUTA00000000
AFS041242	Bacillus_cereus	SAMN07597941	NULP00000000
AFS041274	Bacillus_cereus	SAMN07597942	NUSZ00000000
AFS041432	Bacillus_cereus	SAMN07597943	NULO00000000
AFS041497	Bacillus_cereus	SAMN07597944	NULN00000000
AFS041525	Bacillus_thuringiensis	SAMN07597945	NULM00000000
AFS041580	Bacillus_anthracis	SAMN07597946	NULL00000000
AFS041581	Bacillus_cereus	SAMN07597947	NULK00000000
AFS041586	Bacillus_thuringiensis	SAMN07597948	NULJ00000000
AFS041711	Bacillus_cereus	SAMN07597949	NULI00000000
AFS041803	Bacillus_cereus	SAMN07597950	NULH00000000
AFS041924	Bacillus_sp	SAMN07597951	NULG00000000
AFS042006	Bacillus_cereus	SAMN07597952	NULF00000000
AFS042148	Bacillus_cereus	SAMN07597953	NUSY00000000
AFS042177	Bacillus_cereus	SAMN07597954	NULE00000000
AFS042307	Bacillus_cereus	SAMN07597955	NULD00000000
AFS042343	Bacillus_cereus	SAMN07597956	NULC00000000
AFS042581	Bacillus_cereus	SAMN07597957	NUSX00000000
AFS042632	Bacillus_cereus	SAMN07597958	NULB00000000
AFS042788	Bacillus_mycoides	SAMN07597959	NUSW00000000
AFS042804	Bacillus_thuringiensis	SAMN07597960	NULA00000000
AFS042818	Bacillus_cereus	SAMN07597961	NUSV00000000
AFS042863	Bacillus_cereus	SAMN07597962	NUKZ00000000
AFS042904	Bacillus_cereus	SAMN07597963	NUKY00000000
AFS042932	Bacillus_megaterium	SAMN07597964	NUKX00000000
AFS043018	Bacillus_mycoides	SAMN07597965	NUKW00000000
AFS043063	Bacillus_thuringiensis	SAMN07597966	NUKV00000000
AFS043082	Bacillus_megaterium	SAMN07597967	NUKU00000000
AFS043211	Bacillus_thuringiensis	SAMN07597968	NUKT00000000
AFS043269	Bacillus_cereus	SAMN07597969	NUSU00000000
AFS043359	Bacillus_cereus	SAMN07597970	NUKS00000000
AFS043402	Bacillus_thuringiensis	SAMN07597971	NUKR00000000
AFS043413	Bacillus_cereus	SAMN07597972	NUKQ00000000
AFS043499	Bacillus_thuringiensis	SAMN07597973	NUKP00000000
AFS043516	Bacillus_cereus	SAMN07597974	NUST00000000
AFS043533	Bacillus_cereus	SAMN07597975	NUKO00000000
AFS043555	Bacillus_thuringiensis	SAMN07597976	NUKN00000000
AFS043837	Bacillus_cereus	SAMN07597977	NUKM00000000
AFS043896	Bacillus_cereus	SAMN07597978	NUKL00000000
AFS043905	Bacillus_sp	SAMN07597979	NUSS00000000
AFS043930	Bacillus_thuringiensis	SAMN07597980	NUSR00000000
AFS043966	Bacillus_megaterium	SAMN07597981	NUKK00000000
AFS044195	Bacillus_anthracis	SAMN07597982	NUKJ00000000
AFS044250	Bacillus_cereus	SAMN07597983	NUSQ00000000
AFS044260	Bacillus_megaterium	SAMN07597984	NUKI00000000
AFS044295	Bacillus_cereus	SAMN07597985	NUSP00000000
AFS044352	Bacillus_megaterium	SAMN07597986	NUKH00000000
AFS044520	Bacillus_cereus	SAMN07597987	NUKG00000000
AFS044532	Bacillus_cereus	SAMN07597988	NUKF00000000
AFS044547	Bacillus_cereus	SAMN07597989	NUKE00000000
AFS044615	Bacillus_megaterium	SAMN07597990	NUKD00000000
AFS044634	Bacillus_cereus	SAMN07597991	NUSO00000000
AFS044782	Bacillus_cereus	SAMN07597992	NUSN00000000
AFS044825	Bacillus_anthracis	SAMN07597993	NUKC00000000
AFS044880	Bacillus_cereus	SAMN07597994	NUKB00000000
AFS045152	Bacillus_cereus	SAMN07597995	NUKA00000000
AFS045312	Bacillus_cereus	SAMN07597996	NUSM00000000
AFS045348	Bacillus_cereus	SAMN07597997	NUJZ00000000
AFS045425	Bacillus_cereus	SAMN07597998	NUSL00000000
AFS045441	Bacillus_cereus	SAMN07597999	NUJY00000000
AFS045461	Bacillus_cereus	SAMN07598000	NUSK00000000
AFS045501	Bacillus_cereus	SAMN07598001	NUSJ00000000
AFS045516	Bacillus_thuringiensis	SAMN07598002	NUJX00000000
AFS045572	Bacillus_thuringiensis	SAMN07598003	NUJW00000000
AFS045814	Bacillus_thuringiensis	SAMN07598004	NUJV00000000
AFS045844	Bacillus_cereus	SAMN07598005	NUSI00000000
AFS045869	Bacillus_cereus	SAMN07598006	NUJU00000000
AFS045876	Bacillus_thuringiensis	SAMN07598007	NUJT00000000
AFS045887	Bacillus_cereus	SAMN07598008	NUJS00000000
AFS045893	Bacillus_cereus	SAMN07598009	NUSH00000000
AFS045932	Bacillus_mycoides	SAMN07598010	NUSG00000000
AFS045990	Bacillus_cereus	SAMN07598011	NUSF00000000
AFS046081	Bacillus_thuringiensis	SAMN07598012	NUJR00000000
AFS046104	Bacillus_cereus	SAMN07598013	NUJQ00000000
AFS046340	Bacillus_cereus	SAMN07598014	NUJP00000000
AFS046374	Bacillus_cereus	SAMN07598015	NUJO00000000
AFS046388	Bacillus_cereus	SAMN07598016	NUJN00000000
AFS046545	Bacillus_thuringiensis	SAMN07598017	NUJM00000000
AFS046747	Bacillus_cereus	SAMN07598018	NUJL00000000
AFS046754	Bacillus_cereus	SAMN07598019	NUJK00000000
AFS047135	Bacillus_cereus	SAMN07598020	NUJJ00000000
AFS047152	Bacillus_cereus	SAMN07598021	NUJI00000000
AFS047230	Bacillus_cereus	SAMN07598022	NUSE00000000
AFS047280	Bacillus_cereus	SAMN07598023	NUJH00000000
AFS047495	Bacillus_thuringiensis	SAMN07598024	NUJG00000000
AFS047607	Bacillus_thuringiensis	SAMN07598025	NUJF00000000
AFS047635	Bacillus_thuringiensis	SAMN07598026	NUJE00000000
AFS047869	Bacillus_mycoides	SAMN07598027	NUSD00000000
AFS047977	Bacillus_cereus	SAMN07598028	NUJD00000000
AFS048014	Bacillus_thuringiensis	SAMN07598029	NUJC00000000
AFS048015	Bacillus_cereus	SAMN07598030	NUJB00000000
AFS048113	Bacillus_anthracis	SAMN07598031	NUJA00000000
AFS048126	Bacillus_cereus	SAMN07598032	NUSC00000000
AFS048213	Bacillus_cereus	SAMN07598033	NUIZ00000000
AFS048418	Bacillus_cereus	SAMN07598034	NUIY00000000
AFS048537	Bacillus_mycoides	SAMN07598035	NUSB00000000
AFS048598	Bacillus_cereus	SAMN07598036	NUIX00000000
AFS048756	Bacillus_cereus	SAMN07598037	NUIW00000000
AFS048765	Bacillus_thuringiensis	SAMN07598038	NUIV00000000
AFS048789	Bacillus_thuringiensis	SAMN07598039	NUIU00000000
AFS048805	Bacillus_mycoides	SAMN07598040	NUSA00000000
AFS048966	Bacillus_cereus	SAMN07598041	NUIT00000000
AFS048987	Bacillus_cereus	SAMN07598042	NURZ00000000
AFS048989	Bacillus_cereus	SAMN07598043	NUIS00000000
AFS049113	Bacillus_megaterium	SAMN07598044	NUIR00000000
AFS049141	Bacillus_cereus	SAMN07598045	NUIQ00000000
AFS049152	Bacillus_thuringiensis	SAMN07598046	NUIP00000000
AFS049207	Bacillus_thuringiensis	SAMN07598047	NUIO00000000
AFS049329	Bacillus_cereus	SAMN07598048	NURY00000000
AFS049391	Bacillus_cereus	SAMN07598049	NURX00000000
AFS049517	Bacillus_cereus	SAMN07598050	NURW00000000
AFS049531	Bacillus_mycoides	SAMN07598051	NURV00000000
AFS049546	Bacillus_megaterium	SAMN07598052	NUIN00000000
AFS049840	Bacillus_cereus	SAMN07598053	NUIM00000000
AFS049861	Bacillus_cereus	SAMN07598054	NURU00000000
AFS050027	Bacillus_cereus	SAMN07598055	NUIL00000000
AFS050081	Bacillus_thuringiensis	SAMN07598056	NUIK00000000
AFS050088	Bacillus_mycoides	SAMN07598057	NURT00000000
AFS050333	Bacillus_thuringiensis	SAMN07598058	NUIJ00000000
AFS050550	Bacillus_thuringiensis	SAMN07598059	NUII00000000
AFS050593	Bacillus_cereus	SAMN07598060	NURS00000000
AFS050653	Bacillus_cereus	SAMN07598061	NUIH00000000
AFS050681	Bacillus_cereus	SAMN07598062	NUIG00000000
AFS050720	Bacillus_cereus	SAMN07598063	NUIF00000000
AFS050757	Bacillus_cereus	SAMN07598064	NURR00000000
AFS050801	Bacillus_cereus	SAMN07598065	NURQ00000000
AFS051030	Bacillus_cereus	SAMN07598066	NUIE00000000
AFS051073	Bacillus_cereus	SAMN07598067	NURP00000000
AFS051123	Bacillus_cereus	SAMN07598068	NURO00000000
AFS051208	Bacillus_cereus	SAMN07598069	NURN00000000
AFS051223	Bacillus_anthracis	SAMN07598070	NUQD00000000
AFS051540	Bacillus_cereus	SAMN07598071	NUID00000000
AFS051626	Bacillus_cereus	SAMN07598072	NUIC00000000
AFS051634	Bacillus_cereus	SAMN07598073	NUIB00000000
AFS051715	Bacillus_megaterium	SAMN07598074	NUIA00000000
AFS052034	Bacillus_thuringiensis	SAMN07598075	NUHZ00000000
AFS052086	Bacillus_cereus	SAMN07598076	NURM00000000
AFS052302	Bacillus_cereus	SAMN07598077	NURL00000000
AFS052321	Bacillus_cereus	SAMN07598078	NUHY00000000
AFS052350	Bacillus_cereus	SAMN07598079	NURK00000000
AFS052400	Bacillus_cereus	SAMN07598080	NUHX00000000
AFS052419	Bacillus_cereus	SAMN07598081	NURJ00000000
AFS052460	Bacillus_thuringiensis	SAMN07598082	NUHW00000000
AFS052525	Bacillus_cereus	SAMN07598083	NUHV00000000
AFS052650	Bacillus_cereus	SAMN07598084	NURI00000000
AFS052676	Bacillus_thuringiensis	SAMN07598085	NUHU00000000
AFS052778	Bacillus_thuringiensis	SAMN07598086	NUHT00000000
AFS052781	Bacillus_mycoides	SAMN07598087	NURH00000000
AFS052794	Bacillus_thuringiensis	SAMN07598088	NUHS00000000
AFS052902	Bacillus_cereus	SAMN07598089	NUHR00000000
AFS052959	Bacillus_megaterium	SAMN07598090	NUHQ00000000
AFS053027	Bacillus_cereus	SAMN07598091	NUHP00000000
AFS053130	Bacillus_cereus	SAMN07598092	NUHO00000000
AFS053236	Bacillus_cereus	SAMN07598093	NURG00000000
AFS053253	Bacillus_thuringiensis	SAMN07598094	NUHN00000000
AFS053259	Bacillus_cereus	SAMN07598095	NUHM00000000
AFS053272	Bacillus_cereus	SAMN07598096	NUHL00000000
AFS053336	Bacillus_cereus	SAMN07598097	NUHK00000000
AFS053345	Bacillus_cereus	SAMN07598098	NURF00000000
AFS053406	Bacillus_cereus	SAMN07598099	NUHJ00000000
AFS053548	Bacillus_sp	SAMN07598100	NUHI00000000
AFS053584	Bacillus_cereus	SAMN07598101	NURE00000000
AFS053592	Bacillus_cereus	SAMN07598102	NUHH00000000
AFS053744	Bacillus_thuringiensis	SAMN07598103	NUHG00000000
AFS053866	Bacillus_cereus	SAMN07598104	NURD00000000
AFS053905	Bacillus_mycoides	SAMN07598105	NURC00000000
AFS053994	Bacillus_thuringiensis	SAMN07598106	NUHF00000000
AFS054043	Bacillus_cereus	SAMN07598107	NUHE00000000
AFS054059	Bacillus_thuringiensis	SAMN07598108	NUHD00000000
AFS054136	Bacillus_thuringiensis	SAMN07598109	NUHC00000000
AFS054163	Bacillus_cereus	SAMN07598110	NUHB00000000
AFS054178	Bacillus_cereus	SAMN07598111	NUHA00000000
AFS054329	Bacillus_cereus	SAMN07598112	NURB00000000
AFS054343	Bacillus_thuringiensis	SAMN07598113	NUGZ00000000
AFS054440	Bacillus_thuringiensis	SAMN07598114	NUGY00000000
AFS054461	Bacillus_cereus	SAMN07598115	NURA00000000
AFS054473	Bacillus_mycoides	SAMN07598116	NUQZ00000000
AFS054563	Bacillus_cereus	SAMN07598117	NUQY00000000
AFS054589	Bacillus_cereus	SAMN07598118	NUQX00000000
AFS054612	Bacillus_mycoides	SAMN07598119	NUQW00000000
AFS054833	Bacillus_cereus	SAMN07598120	NUGX00000000
AFS054835	Bacillus_thuringiensis	SAMN07598121	NUGW00000000
AFS054943	Bacillus_sp	SAMN07598122	NUGV00000000
AFS055002	Bacillus_thuringiensis	SAMN07598123	NUGU00000000
AFS055030	Bacillus_sp	SAMN07598124	NUGT00000000
AFS055090	Bacillus_cereus	SAMN07598125	NUQV00000000
AFS055282	Bacillus_thuringiensis	SAMN07598126	NUGS00000000
AFS055402	Bacillus_cereus	SAMN07598127	NUGR00000000
AFS055421	Bacillus_thuringiensis	SAMN07598128	NUGQ00000000
AFS055470	Bacillus_thuringiensis	SAMN07598129	NUGP00000000
AFS055486	Bacillus_cereus	SAMN07598130	NUGO00000000
AFS055514	Bacillus_cereus	SAMN07598131	NUQU00000000
AFS055530	Bacillus_cereus	SAMN07598132	NUQT00000000
AFS055648	Bacillus_cereus	SAMN07598133	NUGN00000000
AFS055677	Bacillus_cereus	SAMN07598134	NUGM00000000
AFS055708	Bacillus_thuringiensis	SAMN07598135	NUGL00000000
AFS055788	Bacillus_mycoides	SAMN07598136	NUQS00000000
AFS055854	Bacillus_thuringiensis	SAMN07598137	NUGK00000000
AFS055990	Bacillus_cereus	SAMN07598138	NUQR00000000
AFS056009	Bacillus_thuringiensis	SAMN07598139	NUGJ00000000
AFS056025	Bacillus_cereus	SAMN07598140	NUGI00000000
AFS056055	Bacillus_cereus	SAMN07598141	NUQQ00000000
AFS056099	Bacillus_cereus	SAMN07598142	NUGH00000000
AFS056211	Bacillus_cereus	SAMN07598143	NUQP00000000
AFS056280	Bacillus_thuringiensis	SAMN07598144	NUGG00000000
AFS056359	Bacillus_cereus	SAMN07598145	NUQO00000000
AFS056399	Bacillus_cereus	SAMN07598146	NUGF00000000
AFS056582	Bacillus_cereus	SAMN07598147	NUGE00000000
AFS056597	Bacillus_thuringiensis	SAMN07598148	NUGD00000000
AFS056613	Bacillus_cereus	SAMN07598149	NUGC00000000
AFS056615	Bacillus_thuringiensis	SAMN07598150	NUGB00000000
AFS056670	Bacillus_thuringiensis	SAMN07598151	NUGA00000000
AFS056690	Bacillus_mycoides	SAMN07598152	NUQN00000000
AFS056801	Bacillus_mycoides	SAMN07598153	NUQM00000000
AFS056967	Bacillus_megaterium	SAMN07598154	NUFZ00000000
AFS057001	Bacillus_cereus	SAMN07598155	NUQL00000000
AFS057097	Bacillus_cereus	SAMN07598156	NUFY00000000
AFS057148	Bacillus_cereus	SAMN07598157	NUFX00000000
AFS057244	Bacillus_thuringiensis	SAMN07598158	NUFW00000000
AFS057349	Bacillus_cereus	SAMN07598159	NUQK00000000
AFS057383	Bacillus_anthracis	SAMN07598160	NUFV00000000
AFS057443	Bacillus_cereus	SAMN07598161	NUQJ00000000
AFS057444	Bacillus_megaterium	SAMN07598162	NUFU00000000
AFS057498	Bacillus_cereus	SAMN07598163	NUQI00000000
AFS057502	Bacillus_cereus	SAMN07598164	NUFT00000000
AFS057596	Bacillus_cereus	SAMN07598165	NUFS00000000
AFS057690	Bacillus_cereus	SAMN07598166	NUFR00000000
AFS057725	Bacillus_cereus	SAMN07598167	NUQH00000000
AFS057764	Bacillus_anthracis	SAMN07598168	NUFQ00000000
AFS057784	Bacillus_thuringiensis	SAMN07598169	NUFP00000000
AFS057829	Bacillus_thuringiensis	SAMN07598170	NUFO00000000
AFS058004	Bacillus_thuringiensis	SAMN07598171	NUFN00000000
AFS058037	Bacillus_anthracis	SAMN07598172	NUFM00000000
AFS058060	Bacillus_megaterium	SAMN07598173	NUFL00000000
AFS058113	Bacillus_thuringiensis	SAMN07598174	NUFK00000000
AFS058160	Bacillus_cereus	SAMN07598175	NUQG00000000
AFS058254	Bacillus_thuringiensis	SAMN07598176	NUFJ00000000
AFS058374	Bacillus_mycoides	SAMN07598178	NVKC00000000
AFS058404	Bacillus_cereus	SAMN07598179	NVEQ00000000
AFS058476	Bacillus_megaterium	SAMN07598180	NVEP00000000
AFS058532	Bacillus_thuringiensis	SAMN07598181	NVEO00000000
AFS058541	Bacillus_cereus	SAMN07598182	NVKB00000000
AFS058633	Bacillus_anthracis	SAMN07598183	NVEN00000000
AFS058668	Bacillus_mycoides	SAMN07598184	NVKA00000000
AFS058833	Bacillus_cereus	SAMN07598185	NVEM00000000
AFS058843	Bacillus_thuringiensis	SAMN07598186	NVEL00000000
AFS059039	Bacillus_thuringiensis	SAMN07598187	NVEK00000000
AFS059087	Bacillus_cereus	SAMN07598188	NVEJ00000000
AFS059198	Bacillus_cereus	SAMN07598189	NVEI00000000
AFS059242	Bacillus_thuringiensis	SAMN07598190	NVEH00000000
AFS059495	Bacillus_megaterium	SAMN07598191	NVEG00000000
AFS059517	Bacillus_thuringiensis	SAMN07598192	NVEF00000000
AFS059526	Bacillus_thuringiensis	SAMN07598193	NVEE00000000
AFS059543	Bacillus_cereus	SAMN07598194	NVJZ00000000
AFS059559	Bacillus_thuringiensis	SAMN07598195	NVED00000000
AFS059628	Bacillus_sp	SAMN07598196	NVEC00000000
AFS059650	Bacillus_cereus	SAMN07598197	NVEB00000000
AFS059859	Bacillus_thuringiensis	SAMN07598198	NVEA00000000
AFS059886	Bacillus_cereus	SAMN07598199	NVDZ00000000
AFS059914	Bacillus_thuringiensis	SAMN07598200	NVDY00000000
AFS059931	Bacillus_thuringiensis	SAMN07598201	NVDX00000000
AFS059960	Bacillus_cereus	SAMN07598202	NVDW00000000
AFS060037	Bacillus_mycoides	SAMN07598203	NVJY00000000
AFS060054	Bacillus_thuringiensis	SAMN07598204	NVDV00000000
AFS060060	Bacillus_thuringiensis	SAMN07598205	NVDU00000000
AFS060105	Bacillus_cereus	SAMN07598206	NVDT00000000
AFS060152	Bacillus_cereus	SAMN07598207	NVDS00000000
AFS060154	Bacillus_cereus	SAMN07598208	NVDR00000000
AFS060282	Bacillus_cereus	SAMN07598209	NVDQ00000000
AFS060293	Bacillus_cereus	SAMN07598210	NVJX00000000
AFS060304	Bacillus_anthracis	SAMN07598211	NVDP00000000
AFS060522	Bacillus_cereus	SAMN07598212	NVJW00000000
AFS060621	Bacillus_cereus	SAMN07598213	NVDO00000000
AFS061148	Bacillus_cereus	SAMN07598214	NVDN00000000
AFS061177	Bacillus_thuringiensis	SAMN07598215	NVDM00000000
AFS061181	Bacillus_cereus	SAMN07598216	NVJV00000000
AFS061268	Bacillus_cereus	SAMN07598217	NVJU00000000
AFS061448	Bacillus_cereus	SAMN07598218	NVDL00000000
AFS061455	Bacillus_thuringiensis	SAMN07598219	NVDK00000000
AFS061494	Bacillus_megaterium	SAMN07598220	NVDJ00000000
AFS061653	Bacillus_thuringiensis	SAMN07598221	NVDI00000000
AFS061705	Bacillus_cereus	SAMN07598222	NVJT00000000
AFS061760	Bacillus_thuringiensis	SAMN07598223	NVDH00000000
AFS061780	Bacillus_thuringiensis	SAMN07598224	NVJS00000000
AFS061806	Bacillus_cereus	SAMN07598225	NVDG00000000
AFS061925	Bacillus_cereus	SAMN07598226	NVJR00000000
AFS061928	Bacillus_cereus	SAMN07598227	NVDF00000000
AFS061931	Bacillus_cereus	SAMN07598228	NVJQ00000000
AFS061996	Bacillus_cereus	SAMN07598229	NVDE00000000
AFS062062	Bacillus_cereus	SAMN07598230	NVJP00000000
AFS062118	Bacillus_anthracis	SAMN07598231	NVDD00000000
AFS062254	Bacillus_mycoides	SAMN07598232	NVJO00000000
AFS062328	Bacillus_cereus	SAMN07598233	NVJN00000000
AFS062349	Bacillus_mycoides	SAMN07598234	NVJM00000000
AFS062641	Bacillus_cereus	SAMN07598235	NVDC00000000
AFS062910	Bacillus_cereus	SAMN07598236	NVJL00000000
AFS062925	Bacillus_sp	SAMN07598237	NVJK00000000
AFS063010	Bacillus_cereus	SAMN07598238	NVJJ00000000
AFS063129	Bacillus_mycoides	SAMN07598239	NVJI00000000
AFS063157	Bacillus_cereus	SAMN07598240	NVDB00000000
AFS063234	Bacillus_cereus	SAMN07598241	NVDA00000000
AFS063338	Bacillus_cereus	SAMN07598242	NVJH00000000
AFS063640	Bacillus_thuringiensis	SAMN07598243	NVCZ00000000
AFS063645	Bacillus_cereus	SAMN07598244	NVCY00000000
AFS063736	Bacillus_thuringiensis	SAMN07598245	NVCX00000000
AFS063866	Bacillus_cereus	SAMN07598246	NVCW00000000
AFS063894	Bacillus_thuringiensis	SAMN07598247	NVCV00000000
AFS064122	Bacillus_mycoides	SAMN07598248	NVJG00000000
AFS064137	Bacillus_thuringiensis	SAMN07598249	NVCU00000000
AFS064159	Bacillus_cereus	SAMN07598250	NVJF00000000
AFS064200	Bacillus_cereus	SAMN07598251	NVCT00000000
AFS064234	Bacillus_cereus	SAMN07598252	NVJE00000000
AFS064408	Bacillus_cereus	SAMN07598253	NVJD00000000
AFS064516	Bacillus_cereus	SAMN07598254	NVCS00000000
AFS064582	Bacillus_cereus	SAMN07598255	NVJC00000000
AFS064666	Bacillus_cereus	SAMN07598256	NVJB00000000
AFS064796	Bacillus_megaterium	SAMN07598257	NVCR00000000
AFS064975	Bacillus_cereus	SAMN07598258	NVCQ00000000
AFS064999	Bacillus_thuringiensis	SAMN07598259	NVCP00000000
AFS065009	Bacillus_pumilus	SAMN07598260	NVJA00000000
AFS065389	Bacillus_cereus	SAMN07598261	NVIZ00000000
AFS065400	Bacillus_thuringiensis	SAMN07598262	NVCO00000000
AFS065445	Bacillus_cereus	SAMN07598263	NVCN00000000
AFS065496	Bacillus_cereus	SAMN07598264	NVCM00000000
AFS065610	Bacillus_cereus	SAMN07598265	NVIY00000000
AFS065631	Bacillus_thuringiensis	SAMN07598266	NVCL00000000
AFS065666	Bacillus_thuringiensis	SAMN07598267	NVCK00000000
AFS065668	Bacillus_mycoides	SAMN07598268	NVIX00000000
AFS065707	Bacillus_thuringiensis	SAMN07598269	NVCJ00000000
AFS065710	Bacillus_mycoides	SAMN07598270	NVIW00000000
AFS065753	Bacillus_thuringiensis	SAMN07598271	NVCI00000000
AFS065770	Bacillus_cereus	SAMN07598272	NVCH00000000
AFS065816	Bacillus_cereus	SAMN07598273	NVCG00000000
AFS065825	Bacillus_thuringiensis	SAMN07598274	NVCF00000000
AFS065853	Bacillus_cereus	SAMN07598275	NVCE00000000
AFS065951	Bacillus_cereus	SAMN07598276	NVIV00000000
AFS066156	Bacillus_cereus	SAMN07598277	NVIU00000000
AFS066175	Bacillus_thuringiensis	SAMN07598278	NVBZ00000000
AFS066354	Bacillus_cereus	SAMN07598279	NVBY00000000
AFS066483	Bacillus_thuringiensis	SAMN07598280	NVBX00000000
AFS066485	Bacillus_thuringiensis	SAMN07598281	NVBW00000000
AFS066501	Bacillus_cereus	SAMN07598282	NVBV00000000
AFS066590	Bacillus_cereus	SAMN07598283	NVIT00000000
AFS066620	Bacillus_cereus	SAMN07598284	NVIS00000000
AFS066671	Bacillus_thuringiensis	SAMN07598285	NVBU00000000
AFS066710	Bacillus_thuringiensis	SAMN07598286	NVBT00000000
AFS066836	Bacillus_thuringiensis	SAMN07598287	NVBS00000000
AFS066968	Bacillus_cereus	SAMN07598288	NVBR00000000
AFS067067	Bacillus_cereus	SAMN07598289	NVIR00000000
AFS067084	Bacillus_megaterium	SAMN07598290	NVBQ00000000
AFS067103	Bacillus_cereus	SAMN07598291	NVBP00000000
AFS067272	Bacillus_cereus	SAMN07598292	NVBO00000000
AFS067297	Bacillus_cereus	SAMN07598293	NVBN00000000
AFS067315	Bacillus_cereus	SAMN07598294	NVBM00000000
AFS067491	Bacillus_cereus	SAMN07598295	NVIQ00000000
AFS067541	Bacillus_cereus	SAMN07598296	NVIP00000000
AFS067605	Bacillus_thuringiensis	SAMN07598297	NVBL00000000
AFS067617	Bacillus_cereus	SAMN07598298	NVBK00000000
AFS067634	Bacillus_thuringiensis	SAMN07598299	NVBJ00000000
AFS067803	Bacillus_cereus	SAMN07598300	NVBI00000000
AFS067808	Bacillus_thuringiensis	SAMN07598301	NVBH00000000
AFS067814	Bacillus_cereus	SAMN07598302	NVIO00000000
AFS067879	Bacillus_cereus	SAMN07598303	NVIN00000000
AFS067935	Bacillus_cereus	SAMN07598304	NVBG00000000
AFS067952	Bacillus_pumilus	SAMN07598305	NVIM00000000
AFS067996	Bacillus_cereus	SAMN07598306	NVBF00000000
AFS068057	Bacillus_cereus	SAMN07598307	NVIL00000000
AFS068272	Bacillus_cereus	SAMN07598308	NVIK00000000
AFS068289	Bacillus_cereus	SAMN07598309	NVBE00000000
AFS068308	Bacillus_cereus	SAMN07598310	NVBD00000000
AFS068456	Bacillus_cereus	SAMN07598311	NVBC00000000
AFS068624	Bacillus_anthracis	SAMN07598312	NVBB00000000
AFS068756	Bacillus_cereus	SAMN07598313	NVBA00000000
AFS068780	Bacillus_cereus	SAMN07598314	NVIJ00000000
AFS068806	Bacillus_cereus	SAMN07598315	NVAZ00000000
AFS068816	Bacillus_mycoides	SAMN07598316	NVII00000000
AFS068876	Bacillus_cereus	SAMN07598317	NVAY00000000
AFS069354	Bacillus_cereus	SAMN07598318	NVIH00000000
AFS069374	Bacillus_mycoides	SAMN07598319	NVIG00000000
AFS069564	Bacillus_cereus	SAMN07598320	NVAX00000000
AFS069568	Bacillus_megaterium	SAMN07598321	NVAW00000000
AFS069629	Bacillus_cereus	SAMN07598322	NVIF00000000
AFS069829	Bacillus_mycoides	SAMN07598323	NVIE00000000
AFS069947	Bacillus_cereus	SAMN07598324	NVAV00000000
AFS069985	Bacillus_cereus	SAMN07598325	NVID00000000
AFS070094	Bacillus_cereus	SAMN07598326	NVIC00000000
AFS070247	Bacillus_cereus	SAMN07598327	NVIB00000000
AFS070292	Bacillus_cereus	SAMN07598328	NVAU00000000
AFS070352	Bacillus_cereus	SAMN07598329	NVIA00000000
AFS070359	Bacillus_thuringiensis	SAMN07598330	NVAT00000000
AFS070416	Bacillus_cereus	SAMN07598331	NVAS00000000
AFS070572	Bacillus_cereus	SAMN07598332	NVHZ00000000
AFS070615	Bacillus_cereus	SAMN07598333	NVHY00000000
AFS070662	Bacillus_cereus	SAMN07598334	NVAR00000000
AFS070860	Bacillus_cereus	SAMN07598335	NVAQ00000000
AFS070861	Bacillus_cereus	SAMN07598336	NVAP00000000
AFS070889	Bacillus_cereus	SAMN07598337	NVAO00000000
AFS070891	Bacillus_cereus	SAMN07598338	NVAN00000000
AFS070925	Bacillus_sp	SAMN07598339	NVHX00000000
AFS070947	Bacillus_cereus	SAMN07598340	NVAM00000000
AFS070964	Bacillus_cereus	SAMN07598341	NVAL00000000
AFS070970	Bacillus_cereus	SAMN07598342	NVHW00000000
AFS071044	Bacillus_cereus	SAMN07598343	NVAK00000000
AFS071099	Bacillus_cereus	SAMN07598344	NVHV00000000
AFS071107	Bacillus_cereus	SAMN07598345	NVAJ00000000
AFS071251	Bacillus_cereus	SAMN07598346	NVAI00000000
AFS071406	Bacillus_cereus	SAMN07598347	NVAH00000000
AFS071440	Bacillus_cereus	SAMN07598348	NVCD00000000
AFS071454	Bacillus_thuringiensis	SAMN07598349	NVCC00000000
AFS071466	Bacillus_cereus	SAMN07598350	NVHU00000000
AFS071554	Bacillus_cereus	SAMN07598351	NVCB00000000
AFS071638	Bacillus_thuringiensis	SAMN07598352	NVCA00000000
AFS071669	Bacillus_cereus	SAMN07598353	NVHT00000000
AFS071863	Bacillus_cereus	SAMN07598354	NVAG00000000
AFS071894	Bacillus_cereus	SAMN07598355	NVAF00000000
AFS071939	Bacillus_thuringiensis	SAMN07598356	NVAE00000000
AFS072084	Bacillus_anthracis	SAMN07598357	NVHS00000000
AFS072097	Bacillus_cereus	SAMN07598358	NVAD00000000
AFS072104	Bacillus_cereus	SAMN07598359	NVAC00000000
AFS072123	Bacillus_cereus	SAMN07598360	NVHR00000000
AFS072125	Bacillus_cereus	SAMN07598361	NVHQ00000000
AFS072183	Bacillus_cereus	SAMN07598362	NVAB00000000
AFS072190	Bacillus_cereus	SAMN07598363	NVHP00000000
AFS072260	Bacillus_cereus	SAMN07598364	NVAA00000000
AFS072284	Bacillus_cereus	SAMN07598365	NVHO00000000
AFS072301	Bacillus_megaterium	SAMN07598366	NUZZ00000000
AFS072350	Bacillus_cereus	SAMN07598367	NUZY00000000
AFS072674	Bacillus_cereus	SAMN07598368	NVHN00000000
AFS072832	Bacillus_cereus	SAMN07598369	NVHM00000000
AFS072872	Bacillus_megaterium	SAMN07598370	NUZX00000000
AFS072900	Bacillus_anthracis	SAMN07598371	NUZW00000000
AFS073024	Bacillus_cereus	SAMN07598372	NVHL00000000
AFS073128	Bacillus_cereus	SAMN07598373	NVHK00000000
AFS073305	Bacillus_cereus	SAMN07598374	NUZV00000000
AFS073361	Bacillus_sp	SAMN07598375	NUZU00000000
AFS073377	Bacillus_megaterium	SAMN07598376	NUZT00000000
AFS073479	Bacillus_megaterium	SAMN07598377	NUZS00000000
AFS073530	Bacillus_thuringiensis	SAMN07598378	NUZR00000000
AFS073563	Bacillus_cereus	SAMN07598379	NVHJ00000000
AFS073631	Bacillus_cereus	SAMN07598380	NUZQ00000000
AFS073833	Bacillus_cereus	SAMN07598381	NUZP00000000
AFS073955	Bacillus_cereus	SAMN07598382	NVHI00000000
AFS074234	Bacillus_cereus	SAMN07598383	NVHH00000000
AFS074290	Bacillus_mycoides	SAMN07598384	NVHG00000000
AFS074325	Bacillus_cereus	SAMN07598385	NVHF00000000
AFS074367	Bacillus_mycoides	SAMN07598386	NVHE00000000
AFS074370	Bacillus_cereus	SAMN07598387	NUZO00000000
AFS074395	Bacillus_cereus	SAMN07598388	NUZN00000000
AFS074515	Bacillus_cereus	SAMN07598389	NUZM00000000
AFS074519	Bacillus_mycoides	SAMN07598390	NVHD00000000
AFS074533	Bacillus_cereus	SAMN07598391	NUZL00000000
AFS074602	Bacillus_cereus	SAMN07598392	NVHC00000000
AFS074688	Bacillus_mycoides	SAMN07598393	NVHB00000000
AFS074724	Bacillus_cereus	SAMN07598394	NUZK00000000
AFS074793	Bacillus_cereus	SAMN07598395	NUZJ00000000
AFS074868	Bacillus_cereus	SAMN07598396	NUZI00000000
AFS075012	Bacillus_cereus	SAMN07598397	NUZH00000000
AFS075030	Bacillus_cereus	SAMN07598398	NUZG00000000
AFS075034	Bacillus_mycoides	SAMN07598399	NVES00000000
AFS075082	Bacillus_thuringiensis	SAMN07598400	NUZF00000000
AFS075176	Bacillus_cereus	SAMN07598401	NVHA00000000
AFS075396	Bacillus_thuringiensis	SAMN07598402	NUZE00000000
AFS075404	Bacillus_cereus	SAMN07598403	NVGZ00000000
AFS075408	Bacillus_thuringiensis	SAMN07598404	NVGY00000000
AFS075437	Bacillus_cereus	SAMN07598405	NVGX00000000
AFS075467	Bacillus_cereus	SAMN07598406	NUZD00000000
AFS075487	Bacillus_thuringiensis	SAMN07598407	NVGW00000000
AFS075626	Bacillus_megaterium	SAMN07598408	NUZC00000000
AFS075683	Bacillus_thuringiensis	SAMN07598409	NUZB00000000
AFS075781	Bacillus_cereus	SAMN07598410	NUZA00000000
AFS075785	Bacillus_megaterium	SAMN07598411	NVGV00000000
AFS075960	Bacillus_cereus	SAMN07598412	NVER00000000
AFS075998	Bacillus_cereus	SAMN07598413	NVGU00000000
AFS076104	Bacillus_cereus	SAMN07598414	NUYZ00000000
AFS076260	Bacillus_thuringiensis	SAMN07598415	NUYY00000000
AFS076262	Bacillus_thuringiensis	SAMN07598416	NUYX00000000
AFS076308	Bacillus_sp	SAMN07598417	NUYW00000000
AFS076343	Bacillus_mycoides	SAMN07598418	NVGT00000000
AFS076352	Bacillus_cereus	SAMN07598419	NUYV00000000
AFS076401	Bacillus_cereus	SAMN07598420	NUYU00000000
AFS076596	Bacillus_cereus	SAMN07598421	NUYT00000000
AFS076597	Bacillus_thuringiensis	SAMN07598422	NUYS00000000
AFS076729	Bacillus_cereus	SAMN07598423	NUYR00000000
AFS076772	Bacillus_thuringiensis	SAMN07598424	NUYQ00000000
AFS076861	Bacillus_thuringiensis	SAMN07598425	NUYP00000000
AFS076904	Bacillus_cereus	SAMN07598426	NUYO00000000
AFS076905	Bacillus_cereus	SAMN07598427	NUYN00000000
AFS076931	Bacillus_cereus	SAMN07598428	NVGS00000000
AFS077000	Bacillus_cereus	SAMN07598429	NUYM00000000
AFS077084	Bacillus_cereus	SAMN07598430	NUYL00000000
AFS077115	Bacillus_cereus	SAMN07598431	NVGR00000000
AFS077312	Bacillus_cereus	SAMN07598432	NUYK00000000
AFS077416	Bacillus_cereus	SAMN07598433	NUYJ00000000
AFS077478	Bacillus_cereus	SAMN07598434	NVGQ00000000
AFS077577	Bacillus_mycoides	SAMN07598435	NVGP00000000
AFS077622	Bacillus_cereus	SAMN07598436	NVGO00000000
AFS077647	Bacillus_cereus	SAMN07598437	NUYI00000000
AFS077649	Bacillus_cereus	SAMN07598438	NUYH00000000
AFS077661	Bacillus_thuringiensis	SAMN07598439	NUYG00000000
AFS077796	Bacillus_mycoides	SAMN07598440	NVGN00000000
AFS077874	Bacillus_sp	SAMN07598441	NUYF00000000
AFS077972	Bacillus_cereus	SAMN07598442	NUYE00000000
AFS078111	Bacillus_cereus	SAMN07598443	NVGM00000000
AFS078153	Bacillus_cereus	SAMN07598444	NVGL00000000
AFS078211	Bacillus_cereus	SAMN07598445	NUYD00000000
AFS078322	Bacillus_cereus	SAMN07598446	NVGK00000000
AFS078332	Bacillus_thuringiensis	SAMN07598447	NUYC00000000
AFS078926	Bacillus_cereus	SAMN07598448	NVGJ00000000
AFS079122	Bacillus_mycoides	SAMN07598449	NVGI00000000
AFS079194	Bacillus_cereus	SAMN07598450	NUYB00000000
AFS079244	Bacillus_cereus	SAMN07598451	NUYA00000000
AFS079268	Bacillus_cereus	SAMN07598452	NVGH00000000
AFS079281	Bacillus_cereus	SAMN07598453	NUXZ00000000
AFS079345	Bacillus_cereus	SAMN07598454	NUXY00000000
AFS079368	Bacillus_cereus	SAMN07598455	NUXX00000000
AFS079389	Bacillus_cereus	SAMN07598456	NUXW00000000
AFS079395	Bacillus_cereus	SAMN07598457	NUXV00000000
AFS079576	Bacillus_thuringiensis	SAMN07598458	NUXU00000000
AFS079591	Bacillus_anthracis	SAMN07598459	NUXT00000000
AFS079629	Bacillus_cereus	SAMN07598460	NUXS00000000
AFS079942	Bacillus_cereus	SAMN07598461	NUXR00000000
AFS080002	Bacillus_cereus	SAMN07598462	NUXQ00000000
AFS080033	Bacillus_cereus	SAMN07598463	NVGG00000000
AFS080060	Bacillus_cereus	SAMN07598464	NVGF00000000
AFS080080	Bacillus_cereus	SAMN07598465	NVGE00000000
AFS080155	Bacillus_thuringiensis	SAMN07598466	NVGD00000000
AFS080164	Bacillus_cereus	SAMN07598467	NUXP00000000
AFS080276	Bacillus_mycoides	SAMN07598468	NVGC00000000
AFS080281	Bacillus_cereus	SAMN07598469	NUXO00000000
AFS080374	Bacillus_mycoides	SAMN07598470	NVGB00000000
AFS080536	Bacillus_cereus	SAMN07598471	NUXN00000000
AFS080604	Bacillus_cereus	SAMN07598472	NUXM00000000
AFS080672	Bacillus_cereus	SAMN07598473	NVGA00000000
AFS080677	Bacillus_megaterium	SAMN07598474	NUXL00000000
AFS080704	Bacillus_cereus	SAMN07598475	NUXK00000000
AFS080756	Bacillus_cereus	SAMN07598476	NUXJ00000000
AFS080777	Bacillus_cereus	SAMN07598477	NVFZ00000000
AFS080834	Bacillus_mycoides	SAMN07598478	NVFY00000000
AFS081053	Bacillus_cereus	SAMN07598479	NVFX00000000
AFS081123	Bacillus_cereus	SAMN07598480	NVFW00000000
AFS081127	Bacillus_cereus	SAMN07598481	NVFV00000000
AFS081153	Bacillus_cereus	SAMN07598482	NUXI00000000
AFS081174	Bacillus_cereus	SAMN07598483	NVFU00000000
AFS081271	Bacillus_anthracis	SAMN07598484	NUXH00000000
AFS081367	Bacillus_cereus	SAMN07598485	NUXG00000000
AFS081374	Bacillus_mycoides	SAMN07598486	NVFT00000000
AFS081381	Bacillus_cereus	SAMN07598487	NVFS00000000
AFS081469	Bacillus_cereus	SAMN07598488	NUXF00000000
AFS081470	Bacillus_thuringiensis	SAMN07598489	NUXE00000000
AFS081482	Bacillus_cereus	SAMN07598490	NUXD00000000
AFS081508	Bacillus_cereus	SAMN07598491	NUXC00000000
AFS081512	Bacillus_cereus	SAMN07598492	NUXB00000000
AFS081620	Bacillus_thuringiensis	SAMN07598493	NUXA00000000
AFS081669	Bacillus_megaterium	SAMN07598494	NUWZ00000000
AFS081975	Bacillus_megaterium	SAMN07598495	NUWY00000000
AFS082247	Bacillus_thuringiensis	SAMN07598496	NUWX00000000
AFS082261	Bacillus_cereus	SAMN07598497	NUWW00000000
AFS082409	Bacillus_cereus	SAMN07598498	NUWV00000000
AFS082415	Bacillus_megaterium	SAMN07598499	NUWU00000000
AFS082524	Bacillus_cereus	SAMN07598500	NUWT00000000
AFS082630	Bacillus_cereus	SAMN07598501	NVFR00000000
AFS082639	Bacillus_thuringiensis	SAMN07598502	NUWS00000000
AFS082683	Bacillus_cereus	SAMN07598503	NUWR00000000
AFS082731	Bacillus_cereus	SAMN07598504	NVFQ00000000
AFS082812	Bacillus_megaterium	SAMN07598505	NUWQ00000000
AFS082943	Bacillus_cereus	SAMN07598506	NUWP00000000
AFS083030	Bacillus_cereus	SAMN07598507	NUWO00000000
AFS083043	Bacillus_cereus	SAMN07598508	NUWN00000000
AFS083123	Bacillus_cereus	SAMN07598509	NUWM00000000
AFS083176	Bacillus_cereus	SAMN07598510	NVFP00000000
AFS083288	Bacillus_thuringiensis	SAMN07598511	NUWL00000000
AFS083298	Bacillus_cereus	SAMN07598512	NVFO00000000
AFS083341	Bacillus_cereus	SAMN07598513	NUWK00000000
AFS083349	Bacillus_cereus	SAMN07598514	NVFN00000000
AFS083448	Bacillus_cereus	SAMN07598515	NVFM00000000
AFS083741	Bacillus_cereus	SAMN07598516	NUWJ00000000
AFS083949	Bacillus_megaterium	SAMN07598517	NUWI00000000
AFS084075	Bacillus_cereus	SAMN07598518	NUWH00000000
AFS084126	Bacillus_mycoides	SAMN07598519	NVFL00000000
AFS084149	Bacillus_cereus	SAMN07598520	NVFK00000000
AFS084233	Bacillus_cereus	SAMN07598521	NUWG00000000
AFS084242	Bacillus_cereus	SAMN07598522	NVFJ00000000
AFS084355	Bacillus_cereus	SAMN07598523	NUWF00000000
AFS084412	Bacillus_cereus	SAMN07598524	NUWE00000000
AFS084444	Bacillus_cereus	SAMN07598525	NUWD00000000
AFS084669	Bacillus_cereus	SAMN07598526	NVFI00000000
AFS084744	Bacillus_cereus	SAMN07598527	NUWC00000000
AFS084862	Bacillus_thuringiensis	SAMN07598528	NUWB00000000
AFS084980	Bacillus_cereus	SAMN07598529	NVFH00000000
AFS085003	Bacillus_cereus	SAMN07598530	NVFG00000000
AFS085011	Bacillus_thuringiensis	SAMN07598531	NUWA00000000
AFS085075	Bacillus_cereus	SAMN07598532	NUVZ00000000
AFS085114	Bacillus_cereus	SAMN07598533	NVFF00000000
AFS085357	Bacillus_megaterium	SAMN07598534	NUVY00000000
AFS085496	Bacillus_thuringiensis	SAMN07598535	NUVX00000000
AFS085583	Bacillus_anthracis	SAMN07598536	NUVW00000000
AFS085606	Bacillus_cereus	SAMN07598537	NUVV00000000
AFS085674	Bacillus_cereus	SAMN07598538	NUVU00000000
AFS085794	Bacillus_cereus	SAMN07598539	NUVT00000000
AFS085829	Bacillus_thuringiensis	SAMN07598540	NUVS00000000
AFS085854	Bacillus_cereus	SAMN07598541	NUVR00000000
AFS085871	Bacillus_cereus	SAMN07598542	NUVQ00000000
AFS086130	Bacillus_cereus	SAMN07598543	NVFE00000000
AFS086178	Bacillus_thuringiensis	SAMN07598544	NUVP00000000
AFS086251	Bacillus_megaterium	SAMN07598545	NUVO00000000
AFS086269	Bacillus_cereus	SAMN07598546	NVFD00000000
AFS086321	Bacillus_cereus	SAMN07598547	NUVN00000000
AFS086407	Bacillus_cereus	SAMN07598548	NUVM00000000
AFS086460	Bacillus_cereus	SAMN07598549	NVFC00000000
AFS086528	Bacillus_cereus	SAMN07598550	NUVL00000000
AFS086585	Bacillus_megaterium	SAMN07598551	NUVK00000000
AFS086630	Bacillus_cereus	SAMN07598552	NVFB00000000
AFS086766	Bacillus_cereus	SAMN07598553	NUVJ00000000
AFS086794	Bacillus_mycoides	SAMN07598554	NVFA00000000
AFS086892	Bacillus_cereus	SAMN07598555	NUVI00000000
AFS086947	Bacillus_cereus	SAMN07598556	NUVH00000000
AFS086955	Bacillus_cereus	SAMN07598557	NUVG00000000
AFS086961	Bacillus_thuringiensis	SAMN07598558	NUVF00000000
AFS086995	Bacillus_cereus	SAMN07598559	NVEZ00000000
AFS087171	Bacillus_thuringiensis	SAMN07598560	NUVE00000000
AFS087218	Bacillus_cereus	SAMN07598561	NUVD00000000
AFS087654	Bacillus_cereus	SAMN07598562	NUVC00000000
AFS087793	Bacillus_cereus	SAMN07598563	NUVB00000000
AFS087824	Bacillus_cereus	SAMN07598564	NUVA00000000
AFS087909	Bacillus_mycoides	SAMN07598565	NVEY00000000
AFS088016	Bacillus_thuringiensis	SAMN07598566	NUUZ00000000
AFS088052	Bacillus_cereus	SAMN07598567	NUUY00000000
AFS088145	Bacillus_sp	SAMN07598568	NUUX00000000
AFS088186	Bacillus_cereus	SAMN07598569	NVEX00000000
AFS088199	Bacillus_cereus	SAMN07598570	NUUW00000000
AFS088215	Bacillus_mycoides	SAMN07598571	NVEW00000000
AFS088312	Bacillus_megaterium	SAMN07598572	NVEV00000000
AFS088317	Bacillus_cereus	SAMN07598573	NUUV00000000
AFS088431	Bacillus_cereus	SAMN07598574	NUUU00000000
AFS088507	Bacillus_thuringiensis	SAMN07598575	NUUT00000000
AFS088632	Bacillus_mycoides	SAMN07598576	NVEU00000000
AFS088703	Bacillus_mycoides	SAMN07598577	NVET00000000
AFS088704	Bacillus_cereus	SAMN07598578	NVNO00000000
AFS088784	Bacillus_cereus	SAMN07598579	NVNN00000000
AFS089031	Bacillus_cereus	SAMN07598580	NVNM00000000
AFS089089	Bacillus_thuringiensis	SAMN07598581	NVNL00000000
AFS089278	Bacillus_cereus	SAMN07598582	NVPH00000000
AFS089336	Bacillus_mycoides	SAMN07598583	NVPG00000000
AFS089424	Bacillus_cereus	SAMN07598584	NVPF00000000
AFS089449	Bacillus_cereus	SAMN07598585	NVPE00000000
AFS089520	Bacillus_cereus	SAMN07598586	NVPD00000000
AFS089527	Bacillus_cereus	SAMN07598587	NVNK00000000
AFS089607	Bacillus_cereus	SAMN07598588	NVPC00000000
AFS089650	Bacillus_cereus	SAMN07598589	NVPB00000000
AFS089688	Bacillus_cereus	SAMN07598590	NVPA00000000
AFS089729	Bacillus_cereus	SAMN07598591	NVOZ00000000
AFS089732	Bacillus_thuringiensis	SAMN07598592	NVNT00000000
AFS089785	Bacillus_cereus	SAMN07598593	NVNJ00000000
AFS090123	Bacillus_cereus	SAMN07598594	NVNI00000000
AFS090198	Bacillus_mycoides	SAMN07598595	NVOY00000000
AFS090208	Bacillus_mycoides	SAMN07598596	NVOX00000000
AFS090355	Bacillus_thuringiensis	SAMN07598597	NVNH00000000
AFS090430	Bacillus_cereus	SAMN07598598	NVOW00000000
AFS090431	Bacillus_cereus	SAMN07598599	NVNG00000000
AFS090477	Bacillus_thuringiensis	SAMN07598600	NVNF00000000
AFS090509	Bacillus_megaterium	SAMN07598601	NVNE00000000
AFS090953	Bacillus_cereus	SAMN07598602	NVOV00000000
AFS091045	Bacillus_cereus	SAMN07598603	NVOU00000000
AFS091268	Bacillus_cereus	SAMN07598604	NVOT00000000
AFS091569	Bacillus_cereus	SAMN07598605	NVOS00000000
AFS091573	Bacillus_cereus	SAMN07598606	NVND00000000
AFS091626	Bacillus_cereus	SAMN07598607	NVNC00000000
AFS091954	Bacillus_cereus	SAMN07598608	NVNB00000000
AFS092012	Bacillus_mycoides	SAMN07598609	NVOR00000000
AFS092108	Bacillus_thuringiensis	SAMN07598610	NVNA00000000
AFS092115	Bacillus_mycoides	SAMN07598611	NVOQ00000000
AFS092321	Bacillus_cereus	SAMN07598612	NVOP00000000
AFS092470	Bacillus_mycoides	SAMN07598613	NVOO00000000
AFS092566	Bacillus_cereus	SAMN07598614	NVMZ00000000
AFS092659	Bacillus_cereus	SAMN07598615	NVMY00000000
AFS092789	Bacillus_cereus	SAMN07598616	NVMX00000000
AFS092859	Bacillus_anthracis	SAMN07598617	NVMW00000000
AFS093026	Bacillus_megaterium	SAMN07598618	NVMV00000000
AFS093065	Bacillus_cereus	SAMN07598619	NVON00000000
AFS093126	Bacillus_thuringiensis	SAMN07598620	NVMU00000000
AFS093149	Bacillus_anthracis	SAMN07598621	NVMT00000000
AFS093186	Bacillus_cereus	SAMN07598622	NVMS00000000
AFS093276	Bacillus_cereus	SAMN07598623	NVMR00000000
AFS093282	Bacillus_cereus	SAMN07598624	NVMQ00000000
AFS093334	Bacillus_thuringiensis	SAMN07598625	NVNS00000000
AFS093377	Bacillus_cereus	SAMN07598626	NVOM00000000
AFS093397	Bacillus_cereus	SAMN07598627	NVMP00000000
AFS093408	Bacillus_mycoides	SAMN07598628	NVOL00000000
AFS093598	Bacillus_cereus	SAMN07598629	NVMO00000000
AFS093610	Bacillus_cereus	SAMN07598630	NVMN00000000
AFS093833	Bacillus_cereus	SAMN07598631	NVMM00000000
AFS093925	Bacillus_cereus	SAMN07598632	NVML00000000
AFS094228	Bacillus_sp	SAMN07598633	NVNR00000000
AFS094329	Bacillus_thuringiensis	SAMN07598634	NVMK00000000
AFS094413	Bacillus_cereus	SAMN07598635	NVMJ00000000
AFS094460	Bacillus_cereus	SAMN07598636	NVMI00000000
AFS094611	Bacillus_sp	SAMN07598637	NVMH00000000
AFS094619	Bacillus_cereus	SAMN07598638	NVOK00000000
AFS094706	Bacillus_thuringiensis	SAMN07598639	NVMG00000000
AFS094730	Bacillus_thuringiensis	SAMN07598640	NVMF00000000
AFS094802	Bacillus_cereus	SAMN07598641	NVOJ00000000
AFS094862	Bacillus_cereus	SAMN07598642	NVOI00000000
AFS094920	Bacillus_cereus	SAMN07598643	NVOH00000000
AFS094922	Bacillus_thuringiensis	SAMN07598644	NVME00000000
AFS094940	Bacillus_thuringiensis	SAMN07598645	NVMD00000000
AFS095018	Bacillus_cereus	SAMN07598646	NVMC00000000
AFS095077	Bacillus_mycoides	SAMN07598647	NVOG00000000
AFS095084	Bacillus_cereus	SAMN07598648	NVMB00000000
AFS095135	Bacillus_mycoides	SAMN07598649	NVOF00000000
AFS095380	Bacillus_cereus	SAMN07598650	NVOE00000000
AFS095385	Bacillus_cereus	SAMN07598651	NVOD00000000
AFS095482	Bacillus_thuringiensis	SAMN07598652	NVMA00000000
AFS095498	Bacillus_cereus	SAMN07598653	NVLZ00000000
AFS095548	Bacillus_cereus	SAMN07598654	NVLY00000000
AFS095574	Bacillus_anthracis	SAMN07598655	NVLX00000000
AFS095575	Bacillus_cereus	SAMN07598656	NVLW00000000
AFS095604	Bacillus_mycoides	SAMN07598657	NVOC00000000
AFS095703	Bacillus_cereus	SAMN07598658	NVLV00000000
AFS095788	Bacillus_thuringiensis	SAMN07598659	NVLU00000000
AFS095804	Bacillus_cereus	SAMN07598660	NVOB00000000
AFS095928	Bacillus_cereus	SAMN07598661	NVLT00000000
AFS095989	Bacillus_thuringiensis	SAMN07598662	NVLS00000000
AFS096050	Bacillus_anthracis	SAMN07598663	NVLR00000000
AFS096149	Bacillus_cereus	SAMN07598664	NVOA00000000
AFS096226	Bacillus_cereus	SAMN07598665	NVNQ00000000
AFS096268	Bacillus_cereus	SAMN07598666	NVLQ00000000
AFS096303	Bacillus_cereus	SAMN07598667	NVNZ00000000
AFS096315	Bacillus_sp	SAMN07598668	NVLP00000000
AFS096410	Bacillus_thuringiensis	SAMN07598669	NVLO00000000
AFS096440	Bacillus_megaterium	SAMN07598670	NVLN00000000
AFS096463	Bacillus_thuringiensis	SAMN07598671	NVLM00000000
AFS096476	Bacillus_cereus	SAMN07598672	NVNY00000000
AFS096642	Bacillus_cereus	SAMN07598673	NVLL00000000
AFS096719	Bacillus_thuringiensis	SAMN07598674	NVNP00000000
AFS096845	Bacillus_cereus	SAMN07598675	NVLK00000000
AFS096926	Bacillus_cereus	SAMN07598676	NVLJ00000000
AFS096960	Bacillus_thuringiensis	SAMN07598677	NVLI00000000
AFS096978	Bacillus_thuringiensis	SAMN07598678	NVLH00000000
AFS097065	Bacillus_cereus	SAMN07598679	NVNX00000000
AFS097130	Bacillus_cereus	SAMN07598680	NVLG00000000
AFS097219	Bacillus_cereus	SAMN07598681	NVLF00000000
AFS097295	Bacillus_cereus	SAMN07598682	NVNW00000000
AFS097325	Bacillus_thuringiensis	SAMN07598683	NVLE00000000
AFS097327	Bacillus_cereus	SAMN07598684	NVLD00000000
AFS097377	Bacillus_cereus	SAMN07598685	NVLC00000000
AFS097384	Bacillus_cereus	SAMN07598686	NVLB00000000
AFS097474	Bacillus_cereus	SAMN07598687	NVLA00000000
AFS097488	Bacillus_thuringiensis	SAMN07598688	NVKZ00000000
AFS097514	Bacillus_thuringiensis	SAMN07598689	NVKY00000000
AFS097554	Bacillus_cereus	SAMN07598690	NVNV00000000
AFS097856	Bacillus_thuringiensis	SAMN07598691	NVKX00000000
AFS097917	Bacillus_thuringiensis	SAMN07598692	NVKW00000000
AFS098022	Bacillus_cereus	SAMN07598693	NVKV00000000
AFS098044	Bacillus_megaterium	SAMN07598694	NVKU00000000
AFS098141	Bacillus_mycoides	SAMN07598695	NVNU00000000
AFS098170	Bacillus_cereus	SAMN07598696	NVKT00000000
AFS098217	Bacillus_mycoides	SAMN07598697	NVPR00000000
AFS098222	Bacillus_cereus	SAMN07598698	NVPQ00000000
AFS098336	Bacillus_thuringiensis	SAMN07598699	NVKS00000000
AFS098399	Bacillus_thuringiensis	SAMN07598700	NVKR00000000
AFS098506	Bacillus_thuringiensis	SAMN07598701	NVKQ00000000
AFS098564	Bacillus_sp	SAMN07598702	NVPP00000000
AFS098702	Bacillus_cereus	SAMN07598703	NVPO00000000
AFS098742	Bacillus_cereus	SAMN07598704	NVKP00000000
AFS098856	Bacillus_mycoides	SAMN07598705	NVPN00000000
AFS098983	Bacillus_cereus	SAMN07598706	NVKO00000000
AFS099045	Bacillus_megaterium	SAMN07598707	NVKN00000000
AFS099102	Bacillus_cereus	SAMN07598708	NVKM00000000
AFS099300	Bacillus_cereus	SAMN07598709	NVPM00000000
AFS099306	Bacillus_cereus	SAMN07598710	NVKL00000000
AFS099341	Bacillus_thuringiensis	SAMN07598711	NVKK00000000
AFS099364	Bacillus_cereus	SAMN07598712	NVPL00000000
AFS099456	Bacillus_sp	SAMN07598713	NVPK00000000
AFS099505	Bacillus_thuringiensis	SAMN07598714	NVKJ00000000
AFS099506	Bacillus_thuringiensis	SAMN07598715	NVKI00000000
AFS099561	Bacillus_cereus	SAMN07598716	NVPJ00000000
AFS099621	Bacillus_cereus	SAMN07598717	NVKH00000000
AFS099677	Bacillus_thuringiensis	SAMN07598718	NVKG00000000
AFS099737	Bacillus_cereus	SAMN07598719	NVKF00000000
AFS099758	Bacillus_cereus	SAMN07598720	NVKE00000000
AFS099780	Bacillus_megaterium	SAMN07598721	NVKD00000000
AFS099912	Bacillus_mycoides	SAMN07598722	NVPI00000000
B_amyloliquefaciens_DSM_7	Bacillus_amyloliquefaciens	SAMEA2272088	NC_014551
B_amyloliquefaciens_FZB42	Bacillus_amyloliquefaciens	SAMN02603158	NC_009725
B_amyloliquefaciens_IT_45	Bacillus_amyloliquefaciens	SAMN02603349	NC_020272
B_amyloliquefaciens_LL3	Bacillus_amyloliquefaciens	SAMN02603189	NC_017190
B_amyloliquefaciens_subsp_plantarum_AS433	Bacillus_amyloliquefaciens	SAMN02603673	NC_019842
B_amyloliquefaciens_subsp_plantarum_CAU_B946	Bacillus_amyloliquefaciens	SAMEA2272738	NC_016784
B_amyloliquefaciens_subsp_plantarum_UCMB5036	Bacillus_amyloliquefaciens	SAMEA2272633	NC_020410
B_amyloliquefaciens_subsp_plantarum_YAU_B9601_Y2	Bacillus_amyloliquefaciens	SAMEA2272044	NC_017061
B_amyloliquefaciens_TA208	Bacillus_amyloliquefaciens	SAMN02603399	NC_017188
B_amyloliquefaciens_XH7	Bacillus_amyloliquefaciens	SAMN02603869	NC_017191
B_amyloliquefaciens_Y2	Bacillus_amyloliquefaciens	SAMN02603232	NC_017912
B_anthracis_str_A0248	Bacillus_anthracis	SAMN02603932	NC_012659
B_anthracis_str_Ames	Bacillus_anthracis	SAMN02603432	NC_003997
B_anthracis_str_Ames_Ancestor	Bacillus_anthracis	SAMN02603433	NC_007530
B_anthracis_str_CDC_684	Bacillus_anthracis	SAMN02603931	NC_012581
B_anthracis_str_H9401	Bacillus_anthracis	SAMN02603474	NC_017729
B_anthracis_str_Sterne	Bacillus_anthracis	SAMN02598266	AE017225
B_atrophaeus_1942	Bacillus_atrophaeus	SAMN01816415	NC_014639
B_cellulosilyticus_DSM_2522	Bacillus_cellulosilyticus	SAMN00007429	NC_014829
B_cereus_03BB102	Bacillus_cereus	SAMN02603930	NC_012472
B_cereus_172560W	Bacillus_cereus	SAMN00727633	ACLV00000000
B_cereus_95_8201	Bacillus_cereus	SAMN00110498	ACMF00000000
B_cereus_AH1271	Bacillus_cereus	SAMN00727675	ACMR00000000
B_cereus_AH1272	Bacillus_cereus	SAMN00727676	ACMS00000000
B_cereus_AH1273	Bacillus_cereus	SAMN00727677	ACMT00000000
B_cereus_AH187	Bacillus_cereus	SAMN02604058	NC_011658
B_cereus_AH603	Bacillus_cereus	SAMN00727680	ACMP00000000
B_cereus_AH621	Bacillus_cereus	SAMN00716180	ACLX00000000
B_cereus_AH676	Bacillus_cereus	SAMN00727673	ACMQ00000000
B_cereus_AH820	Bacillus_cereus	SAMN02604057	NC_011773
B_cereus_and1407_g13175	Bacillus_cereus	SAMN02596798	AHCM00000000
B_cereus_ATCC_10876	Bacillus_cereus	SAMN00715886	JMPW00000000
B_cereus_ATCC_10987	Bacillus_cereus	SAMN02603979	NC_003909
B_cereus_ATCC_14579	Bacillus_cereus	SAMN02603340	AE016877
B_cereus_ATCC_4342	Bacillus_cereus	SAMN03107142	JMPY00000000
B_cereus_B4264	Bacillus_cereus	SAMN02604059	NC_011725
B_cereus_b5_2	Bacillus_cereus	SAMN02596886	AHFW00000000
B_cereus_bag1o_1	Bacillus_cereus	SAMN02596799	AHCN00000000
B_cereus_bag1o_2_g13159	Bacillus_cereus	SAMN02596800	AHCO00000000
B_cereus_bag1o_3_g13160	Bacillus_cereus	SAMN02596801	AHCP00000000
B_cereus_bag1x1_1_g13150	Bacillus_cereus	SAMN02596802	AHCQ00000000
B_cereus_bag1x1_2_g13151	Bacillus_cereus	SAMN02596803	AHCR00000000
B_cereus_bag1x1_3_g13172	Bacillus_cereus	SAMN02596804	AHCS00000000
B_cereus_bag1x2_1_g13156	Bacillus_cereus	SAMN02596805	AHCT00000000
B_cereus_bag1x2_2	Bacillus_cereus	SAMN02596806	AHCU00000000
B_cereus_bag1x2_3	Bacillus_cereus	SAMN02596807	AHCV00000000
B_cereus_bag2o_1_g13184	Bacillus_cereus	SAMN02596808	AHCW00000000
B_cereus_bag2o_2_g13185	Bacillus_cereus	SAMN02596809	AHCX00000000
B_cereus_bag2o_3_g13186	Bacillus_cereus	SAMN02596810	AHCY00000000
B_cereus_bag2x1_1_g13209	Bacillus_cereus	SAMN02596811	AHCZ00000000
B_cereus_bag2x1_2_g13195	Bacillus_cereus	SAMN02596812	AHDA00000000
B_cereus_bag2x1_3_g13211	Bacillus_cereus	SAMN02596813	AHDB00000000
B_cereus_bag3o_1	Bacillus_cereus	SAMN02596885	AHFV00000000
B_cereus_bag3o_2_g13191	Bacillus_cereus	SAMN02596814	AHDC00000000
B_cereus_bag3x2_1_g13193	Bacillus_cereus	SAMN02596815	AHDD00000000
B_cereus_bag3x2_2_g13194	Bacillus_cereus	SAMN02596816	AHDE00000000
B_cereus_bag4o_1_g13205	Bacillus_cereus	SAMN02596817	AHDF00000000
B_cereus_bag4x12_1_g13198	Bacillus_cereus	SAMN02596818	AHDG00000000
B_cereus_bag4x2_1_g13197	Bacillus_cereus	SAMN02596819	AHDH00000000
B_cereus_bag5o_1_g13200	Bacillus_cereus	SAMN02596820	AHDI00000000
B_cereus_bag5x1_1	Bacillus_cereus	SAMN02596821	AHDJ00000000
B_cereus_bag5x12_1_g13199	Bacillus_cereus	SAMN02596822	AHDK00000000
B_cereus_bag5x2_1_g13204	Bacillus_cereus	SAMN02596823	AHDL00000000
B_cereus_bag60_1_g13196	Bacillus_cereus	SAMN02596824	AHDM00000000
B_cereus_bag60_2_g13207	Bacillus_cereus	SAMN02596825	AHDN00000000
B_cereus_bag6x1_1_g13210	Bacillus_cereus	SAMN02596826	AHDO00000000
B_cereus_bag6x1_2	Bacillus_cereus	SAMN02596827	AHDP00000000
B_cereus_BDRD_Cer4	Bacillus_cereus	SAMN00727651	ACME00000000
B_cereus_BDRD_ST196	Bacillus_cereus	SAMN00727652	ACMD00000000
B_cereus_BDRD_ST24	Bacillus_cereus	SAMN00727632	ACMB00000000
B_cereus_BDRD_ST26	Bacillus_cereus	SAMN00727653	ACMC00000000
B_cereus_BGSC_6E1	Bacillus_cereus	SAMN00727655	ACLU00000000
B_cereus_biovar_anthracis_str_CI	Bacillus_cereus	SAMN02603256	NC_014335
B_cereus_bmg1_7	Bacillus_cereus	SAMN02596828	AHDQ00000000
B_cereus_btb2_4	Bacillus_cereus	SAMN02596829	AHDR00000000
B_cereus_cer057	Bacillus_cereus	SAMN02596830	AHDS00000000
B_cereus_cer074	Bacillus_cereus	SAMN02596831	AHDT00000000
B_cereus_E33L	Bacillus_cereus	SAMN02598269	NC_006274
B_cereus_F	Bacillus_cereus	SAMN02469966	AHHI00000000
B_cereus_F65185	Bacillus_cereus	SAMN00727647	ACMO00000000
B_cereus_F837_76	Bacillus_cereus	SAMN02603249	NC_016779
B_cereus_FRI_35	Bacillus_cereus	SAMN02603563	NC_018491
B_cereus_G9842	Bacillus_cereus	SAMN02604060	NC_011772
B_cereus_hd73	Bacillus_cereus	SAMN02596832	AHDU00000000
B_cereus_hua2_1	Bacillus_cereus	SAMN02596833	AHDV00000000
B_cereus_hua2_3	Bacillus_cereus	SAMN02596834	AHDW00000000
B_cereus_hua2_4	Bacillus_cereus	SAMN02596835	AHDX00000000
B_cereus_hua2_9	Bacillus_cereus	SAMN02596836	AHDY00000000
B_cereus_hua3_9	Bacillus_cereus	SAMN02596837	AHDZ00000000
B_cereus_hua4_10	Bacillus_cereus	SAMN02596838	AHEA00000000
B_cereus_hub1_1	Bacillus_cereus	SAMN02596839	AHEB00000000
B_cereus_hub13_1	Bacillus_cereus	SAMN02596840	AHEC00000000
B_cereus_hub2_9	Bacillus_cereus	SAMN02596841	AHED00000000
B_cereus_hub4_10	Bacillus_cereus	SAMN02596842	AHEE00000000
B_cereus_hub4_4	Bacillus_cereus	SAMN02596843	AHEF00000000
B_cereus_hub5_5	Bacillus_cereus	SAMN02596844	AHEG00000000
B_cereus_is075	Bacillus_cereus	SAMN00768905	AHCH00000000
B_cereus_is195	Bacillus_cereus	SAMN02596845	AHEH00000000
B_cereus_is845_00	Bacillus_cereus	SAMN02596846	AHEI00000000
B_cereus_isp2954	Bacillus_cereus	SAMN02596847	AHEJ00000000
B_cereus_isp3191	Bacillus_cereus	SAMN02596848	AHEK00000000
B_cereus_k_5975c	Bacillus_cereus	SAMN02596849	AHEL00000000
B_cereus_m1293	Bacillus_cereus	SAMN00717290	ACLS00000000
B_cereus_m1550	Bacillus_cereus	SAMN00717296	ACMA00000000
B_cereus_mc118	Bacillus_cereus	SAMN02596850	AHEM00000000
B_cereus_mc67	Bacillus_cereus	SAMN02596851	AHEN00000000
B_cereus_MM3	Bacillus_cereus	SAMN00727654	ACLW00000000
B_cereus_msx_a1	Bacillus_cereus	SAMN02596852	AHEO00000000
B_cereus_msx_a12	Bacillus_cereus	SAMN02596853	AHEP00000000
B_cereus_msx_d12	Bacillus_cereus	SAMN02596854	AHEQ00000000
B_cereus_NC7401	Bacillus_cereus	SAMD00060916	NC_016771
B_cereus_Q1_chromosome	Bacillus_cereus	SAMN02603603	NC_011969
B_cereus_R309803	Bacillus_cereus	SAMN00726683	ACLY00000000
B_cereus_Rock1_15	Bacillus_cereus	SAMN00727711	ACMH00000000
B_cereus_Rock1_3	Bacillus_cereus	SAMN00727650	ACMG00000000
B_cereus_Rock3_28	Bacillus_cereus	SAMN00727710	ACMI00000000
B_cereus_Rock3_29	Bacillus_cereus	SAMN00727649	ACMJ00000000
B_cereus_Rock3_42	Bacillus_cereus	SAMN00727712	ACMK00000000
B_cereus_Rock3_44	Bacillus_cereus	SAMN00727713	ACML00000000
B_cereus_Rock4_18	Bacillus_cereus	SAMN00727648	ACMN00000000
B_cereus_Rock4_2	Bacillus_cereus	SAMN00727714	ACMM00000000
B_cereus_schrouff	Bacillus_cereus	SAMN02596794	AHCI00000000
B_cereus_tiac219	Bacillus_cereus	SAMN02596795	AHCJ00000000
B_cereus_vd014	Bacillus_cereus	SAMN02596855	AHER00000000
B_cereus_vd021	Bacillus_cereus	SAMN02596856	AHES00000000
B_cereus_vd022_g8177	Bacillus_cereus	SAMN02596796	AHCK00000000
B_cereus_vd045	Bacillus_cereus	SAMN02596857	AHET00000000
B_cereus_vd048	Bacillus_cereus	SAMN02596858	AHEU00000000
B_cereus_vd078	Bacillus_cereus	SAMN02596859	AHEV00000000
B_cereus_vd102	Bacillus_cereus	SAMN02596861	AHEX00000000
B_cereus_vd107	Bacillus_cereus	SAMN02596861	AHEX00000000
B_cereus_vd115	Bacillus_cereus	SAMN02596862	AHEY00000000
B_cereus_vd118	Bacillus_cereus	SAMN02596863	AHEZ00000000
B_cereus_vd131	Bacillus_cereus	SAMN02596864	AHFA00000000
B_cereus_vd133	Bacillus_cereus	SAMN02596865	AHFB00000000
B_cereus_vd136	Bacillus_cereus	SAMN02596866	AHFC00000000
B_cereus_vd140	Bacillus_cereus	SAMN02596867	AHFD00000000
B_cereus_vd142	Bacillus_cereus	SAMN02596797	AHCL00000000
B_cereus_vd146	Bacillus_cereus	SAMN02596868	AHFE00000000
B_cereus_vd148	Bacillus_cereus	SAMN02596869	AHFF00000000
B_cereus_vd154	Bacillus_cereus	SAMN02596870	AHFG00000000
B_cereus_vd156	Bacillus_cereus	SAMN02596871	AHFH00000000
B_cereus_vd166	Bacillus_cereus	SAMN02596872	AHFI00000000
B_cereus_vd169	Bacillus_cereus	SAMN02596873	AHFJ00000000
B_cereus_vd184	Bacillus_cereus	SAMN02596874	AHFK00000000
B_cereus_vd196	Bacillus_cereus	SAMN02596875	AHFL00000000
B_cereus_vd200	Bacillus_cereus	SAMN02596876	AHFM00000000
B_cereus_vd214	Bacillus_cereus	SAMN02596877	AHFN00000000
B_cereus_vdm006	Bacillus_cereus	SAMN02596883	AHFT00000000
B_cereus_vdm019	Bacillus_cereus	SAMN02596878	AHFO00000000
B_cereus_vdm021	Bacillus_cereus	SAMN02596884	AHFU00000000
B_cereus_vdm022	Bacillus_cereus	SAMN02596879	AHFP00000000
B_cereus_vdm034	Bacillus_cereus	SAMN02596880	AHFQ00000000
B_cereus_vdm053	Bacillus_cereus	SAMN02596881	AHFR00000000
B_cereus_vdm062	Bacillus_cereus	SAMN02596882	AHFS00000000
B_clausii_KSM_K16	Bacillus_clausii	SAMD00061074	NC_006582
B_coagulans_2_6	Bacillus_coagulans	SAMN02603866	NC_015634
B_coagulans_36D1	Bacillus_coagulans	SAMN00623030	NC_016023
B_cytotoxicus_NVH_391_98	Bacillus_cytotoxicus	SAMN02598310	NC_009674
B_flexus_27Col11Eassembly	Bacillus_flexus	SAMN02597188	AZUJ00000000
B_halodurans_C_125	Bacillus_halodurans	SAMD00061093	NC_002570
B_licheniformis_DSM_13_ATCC_14580	Bacillus_licheniformis	SAMN02603685	NC_006270
B_megaterium_DSM_319	Bacillus_megaterium	SAMN02603894	NC_014103
B_megaterium_QM_B1551	Bacillus_megaterium	SAMN02603354	NC_014019
B_megaterium_WSH_002_A	Bacillus_megaterium	SAMN02603461	NC_017138
B_megaterium_WSH_002_B	Bacillus_megaterium	SAMN02603461	NC_017138
B_mycoides_DSM_2048	Bacillus_mycoides	SAMN00727646	ACMU00000000
B_mycoides_Rock1_4	Bacillus_mycoides	SAMN00727715	ACMV00000000
B_mycoides_Rock3_17	Bacillus_mycoides	SAMN00727643	ACMW00000000
B_pseudofirmus_OF4	Bacillus_pseudofirmus	SAMEA3138188	NC_000964
B_pseudofirmus_OF46	Bacillus_pseudofirmus	SAMN02603086	NC_013791
B_pseudomycoides_DSM_124424	Bacillus_pseudomycoides	SAMN00727631	ACMX00000000
B_pumilus_SAFR_032	Bacillus_pumilus	SAMN00253833	NC_009848
B_selenitireducens_MLS10	Bacillus_selenitireducens	SAMN00000036	NC_014219
B_sp_105MFassembly	Bacillus_sp	SAMN02441689	ARGR00000000
B_sp_106assembly	Bacillus_sp	SAMN02597215	AZVK00000000
B_sp_107assembly	Bacillus_sp	SAMN02597213	AZVI00000000
B_sp_1NLA3E	Bacillus_sp	SAMN02598535	NC_021171
B_sp_95MFCvi21assembly	Bacillus_sp	SAMEA2247639	LN680001
B_sp_JS	Bacillus_sp	SAMN02603480	NC_017743
B_subtilis_BEST7613_DNA	Bacillus_subtilis	SAMD00061008	AP012495
B_subtilis_BSn5	Bacillus_subtilis	SAMN02603875	NC_014976
B_subtilis_QB928	Bacillus_subtilis	SAMN02603911	NC_018520
B_subtilis_subsp_natto_BEST195	Bacillus_subtilis	SAMD00016353	NC_017196
B_subtilis_subsp_spizizenii_str_W23	Bacillus_subtilis	SAMN02602993	NC_014479
B_subtilis_subsp_spizizenii_TU_B_10	Bacillus_subtilis	SAMN02603352	NC_016047
B_subtilis_subsp_subtilis_6051_HGW	Bacillus_subtilis	SAMN02603273	NC_020507
B_subtilis_subsp_subtilis_str_168	Bacillus_subtilis	SAMEA3138188	NC_000964
B_subtilis_subsp_subtilis_str_BAB_1	Bacillus_subtilis	SAMN02603719	NC_020832
B_subtilis_subsp_subtilis_str_BSP1	Bacillus_subtilis	SAMN02603212	NC_019896
B_subtilis_subsp_subtilis_str_JH642	Bacillus_subtilis	SAMN02800681	ABQM00000000
B_subtilis_subsp_subtilis_str_NCIB_3610	Bacillus_subtilis	SAMN02469323	ABQL00000000
B_subtilis_subsp_subtilis_str_RO_NN_1	Bacillus_subtilis	SAMN02603351	NC_017195
B_subtilis_subsp_subtilis_str_SMY	Bacillus_subtilis	SAMN02469322	ABQN00000000
B_subtilis_XF_1	Bacillus_subtilis	SAMN02602961	NC_020244
B_thuringiensis_ATCC10792	Bacillus_thuringiensis	SAMN06844127	NZ_CP021061
B_thuringiensis_BGSC4AJ1	Bacillus_thuringiensis	SAMN00726690	ACNE00000000
B_thuringiensis_BGSC4AW1	Bacillus_thuringiensis	SAMN00727678	ACNG00000000
B_thuringiensis_BGSC4BA1	Bacillus_thuringiensis	SAMN00727679	ACNH00000000
B_thuringiensis_BGSC4BD1	Bacillus_thuringiensis	SAMN00727681	ACNI00000000
B_thuringiensis_BGSC4CC1	Bacillus_thuringiensis	SAMN00727674	ACNJ00000000
B_thuringiensis_BGSC4Y1	Bacillus_thuringiensis	SAMN00727630	ACMY00000000
B_thuringiensis_BMB171	Bacillus_thuringiensis	SAMN02603314	NC_014171
B_thuringiensis_Bt407	Bacillus_thuringiensis	SAMN02603279	NC_018877
B_thuringiensis_DAR_81934	Bacillus_thuringiensis	SAMN02469463	ANPK00000000
B_thuringiensis_HD_771	Bacillus_thuringiensis	SAMN02603565	NC_018500
B_thuringiensis_HD_789	Bacillus_thuringiensis	SAMN02603564	NC_018508
B_thuringiensis_IBL_200	Bacillus_thuringiensis	SAMN00727642	ACNK00000000
B_thuringiensis_IBL_4222	Bacillus_thuringiensis	SAMN00727641	ACNL00000000
B_thuringiensis_MC28	Bacillus_thuringiensis	SAMN02603757	NC_018693
B_thuringiensis_serovar_chinensis_CT_43	Bacillus_thuringiensis	SAMN02603315	NC_017208
B_thuringiensis_serovar_finitimus_YBT_020	Bacillus_thuringiensis	SAMN02603317	NC_017200
B_thuringiensis_serovar_konkukian_str_97_27	Bacillus_thuringiensis	SAMN02598265	NC_005957
B_thuringiensis_serovar_kurstaki_str_HD73	Bacillus_thuringiensis	SAMN02603412	NC_020238
B_thuringiensis_serovar_kurstaki_str_T03a001	Bacillus_thuringiensis	SAMN00717315	ACND00000000
B_thuringiensis_serovar_pakistani_str_T13001	Bacillus_thuringiensis	SAMN00723189	ACNC00000000
B_thuringiensis_serovar_sotto_str_T04001	Bacillus_thuringiensis	SAMN00727716	ACNB00000000
B_thuringiensis_serovar_thuringiensis_str_IS5056	Bacillus_thuringiensis	SAMN02604143	NC_020376
B_thuringiensis_serovar_thuringiensis_str_T01001	Bacillus_thuringiensis	SAMN00717297	ACNA00000000
B_thuringiensis_str_Al_Hakam	Bacillus_thuringiensis	SAMN02598406	NC_008600
B_weihenstephanensis_KBAB4	Bacillus_weihenstephanensis	SAMN00623031	NC_010184

## Sheet: Assembly Line Contigs
Contig	Strain	Species	Group	Product	Cluster	Known?	Compound	HGT Coverage %
AFS043499_108_C2_140523_PROKKA_contig16_nrps1	AFS043499	Bacillus_thuringiensis	Cereus	NRPS	1	unknown	N/A	30.0722
AFS043499_108_C2_140523_PROKKA_contig18_Transcriptional_regulator_LytR1	AFS043499	Bacillus_thuringiensis	Cereus	NRPS	2	known	Bacillibactin	nd
AFS043499_108_C2_140523_PROKKA_contig31_nrps1	AFS043499	Bacillus_thuringiensis	Cereus	NRPS	3	known	Kurstakin	74.5238
AFS043499_108_C2_140523_PROKKA_contig3_nrps1	AFS043499	Bacillus_thuringiensis	Cereus	NRPS	4	known	Bacillamide	50.5526
AFS043499_108_C2_140523_PROKKA_contig4_nrps1	AFS043499	Bacillus_thuringiensis	Cereus	NRPS	5	unknown	CATCATR	79.5324
AFS077972_108_C12_140523_PROKKA_contig22_nrps1	AFS077972	Bacillus_cereus	Cereus	NRPS	1	unknown	N/A	0
AFS077972_108_C12_140523_PROKKA_contig4_nrps1	AFS077972	Bacillus_cereus	Cereus	NRPS	2	known	Bacillibactin	0
AFS077972_108_C12_140523_PROKKA_contig25_nrps1	AFS077972	Bacillus_cereus	Cereus	NRPS	3	known	Kurstakin	73.266
AFS077972_108_C12_140523_PROKKA_contig30_lantipeptide_nrps_t1pks1	AFS077972	Bacillus_cereus	Cereus	Hybrid	3	known	Zwittermicin	94.4942
AFS077972_108_C12_140523_PROKKA_contig5_nrps1	AFS077972	Bacillus_cereus	Cereus	NRPS	4	known	Bacillamide	44.0374
AFS077972_108_C12_140523_PROKKA_contig28_nrps1	AFS077972	Bacillus_cereus	Cereus	NRPS	12	unknown	CATCATR	65.7851
AFS020128_101_H1_140514_PROKKA_contig8_nrps1	AFS020128	Bacillus_thuringiensis	Cereus	NRPS	2	known	Bacillibactin	0
AFS020128_101_H1_140514_PROKKA_contig52_nrps1	AFS020128	Bacillus_thuringiensis	Cereus	NRPS	3	known	Kurstakin	0
AFS020128_101_H1_140514_PROKKA_contig18_nrps_t1pks1	AFS020128	Bacillus_thuringiensis	Cereus	Hybrid	3	known	Zwittermicin	0
AFS020128_101_H1_140514_PROKKA_contig16_nrps1	AFS020128	Bacillus_thuringiensis	Cereus	NRPS	4	known	Bacillamide	0
AFS020128_101_H1_140514_PROKKA_contig4_nrps_transatpks1	AFS020128	Bacillus_thuringiensis	Cereus	Hybrid	4	unknown	N/A	0
AFS020128_101_H1_140514_PROKKA_contig3_nrps1	AFS020128	Bacillus_thuringiensis	Cereus	NRPS	6	unknown	N/A	0
AFS020128_101_H1_140514_PROKKA_contig26_nrps1	AFS020128	Bacillus_thuringiensis	Cereus	NRPS	12	unknown	CATCATR	0
AFS038158_101_D5_140514_PROKKA_contig106_nrps1	AFS038158	Bacillus_thuringiensis	Cereus	NRPS	0	unknown	N/A	21.0907
AFS038158_101_D5_140514_PROKKA_contig19_nrps1	AFS038158	Bacillus_thuringiensis	Cereus	NRPS	2	known	Bacillibactin	25.4199
AFS038158_101_D5_140514_PROKKA_contig9_nrps1	AFS038158	Bacillus_thuringiensis	Cereus	NRPS	3	known	Kurstakin	67.0236
AFS038158_101_D5_140514_PROKKA_contig28_nrps_t1pks1	AFS038158	Bacillus_thuringiensis	Cereus	Hybrid	3	known	Zwittermicin	89.3241
AFS038158_101_D5_140514_PROKKA_contig16_nrps1	AFS038158	Bacillus_thuringiensis	Cereus	NRPS	4	known	Bacillamide	18.091
AFS038158_101_D5_140514_PROKKA_contig97_nrps1	AFS038158	Bacillus_thuringiensis	Cereus	NRPS	6	unknown	N/A	100
AFS075404_101_E5_140514_PROKKA_contig40_nrps1	AFS075404	Bacillus_cereus	Cereus	NRPS	2	known	Bacillibactin	44.128
AFS075404_101_E5_140514_PROKKA_contig46_nrps1	AFS075404	Bacillus_cereus	Cereus	NRPS	3	known	Kurstakin	63.1594
AFS075404_101_E5_140514_PROKKA_contig19_nrps1	AFS075404	Bacillus_cereus	Cereus	NRPS	4	known	Bacillamide	20.4069
AFS098702_101_B6_140514_PROKKA_contig18_nrps1	AFS098702	Bacillus_cereus	Cereus	NRPS	2	known	Bacillibactin	22.4619
AFS098702_101_B6_140514_PROKKA_contig33_nrps1	AFS098702	Bacillus_cereus	Cereus	NRPS	3	known	Kurstakin	94.7551
AFS098702_101_B6_140514_PROKKA_contig21_nrps1	AFS098702	Bacillus_cereus	Cereus	NRPS	7	known	Bacillamide	63.0219
AFS008176_101_B8_140514_PROKKA_contig55_nrps1	AFS008176	Bacillus_cereus	Cereus	NRPS	2	known	Bacillibactin	31.5016
AFS008176_101_B8_140514_PROKKA_contig57_nrps1	AFS008176	Bacillus_cereus	Cereus	NRPS	3	known	Kurstakin	58.8755
AFS008176_101_B8_140514_PROKKA_contig16_2_aminoadipate_transaminase1	AFS008176	Bacillus_cereus	Cereus	NRPS	4	known	Bacillamide	nd
AFS031631_101_G8_140514_PROKKA_contig73_nrps1	AFS031631	Bacillus_thuringiensis	Cereus	NRPS	0	unknown	N/A	65.4438
AFS031631_101_G8_140514_PROKKA_contig75_nrps1	AFS031631	Bacillus_thuringiensis	Cereus	NRPS	0	unknown	N/A	20.5605
AFS031631_101_G8_140514_PROKKA_contig77_nrps1	AFS031631	Bacillus_thuringiensis	Cereus	NRPS	2	known	Bacillibactin	0
AFS031631_101_G8_140514_PROKKA_contig45_nrps1	AFS031631	Bacillus_thuringiensis	Cereus	NRPS	3	known	Kurstakin	52.0484
AFS031631_101_G8_140514_PROKKA_contig30_nrps1	AFS031631	Bacillus_thuringiensis	Cereus	NRPS	4	known	Bacillamide	0
AFS075683_101_H8_140514_PROKKA_contig45_nrps1	AFS075683	Bacillus_thuringiensis	Cereus	NRPS	1	unknown	N/A	16.8566
AFS075683_101_H8_140514_PROKKA_contig9_nrps1	AFS075683	Bacillus_thuringiensis	Cereus	NRPS	2	known	Bacillibactin	0
AFS075683_101_H8_140514_PROKKA_contig9_2_methylcitrate_dehydratase1	AFS075683	Bacillus_thuringiensis	Cereus	NRPS	3	known	Kurstakin	nd
AFS075683_101_H8_140514_PROKKA_contig19_nrps_t1pks_lantipeptide1	AFS075683	Bacillus_thuringiensis	Cereus	Hybrid	3	known	Zwittermicin	71.8221
AFS075683_101_H8_140514_PROKKA_contig27_D_alanine__D_alanine_ligase1	AFS075683	Bacillus_thuringiensis	Cereus	NRPS	4	known	Bacillamide	nd
AFS075683_101_H8_140514_PROKKA_contig30_Small_acid_soluble_spore_protein_C1	AFS075683	Bacillus_thuringiensis	Cereus	Hybrid	5	unknown	N/A	nd
AFS075683_101_H8_140514_PROKKA_contig62_nrps1	AFS075683	Bacillus_thuringiensis	Cereus	NRPS	8	unknown	N/A	63.6231
AFS042581_101_B9_140514_PROKKA_contig31_nrps1	AFS042581	Bacillus_cereus	Cereus	NRPS	2	known	Bacillibactin	14.4176
AFS042581_101_B9_140514_PROKKA_contig26_nrps1	AFS042581	Bacillus_cereus	Cereus	NRPS	3	known	Kurstakin	67.5549
AFS042581_101_B9_140514_PROKKA_contig2_nrps1	AFS042581	Bacillus_cereus	Cereus	NRPS	4	known	Bacillamide	14.0949
AFS078153_101_G9_140514_PROKKA_contig39_nrps1	AFS078153	Bacillus_cereus	Cereus	NRPS	2	known	Bacillibactin	27.027
AFS078153_101_G9_140514_PROKKA_contig10_nrps1	AFS078153	Bacillus_cereus	Cereus	NRPS	3	known	Kurstakin	57.2004
AFS078153_101_G9_140514_PROKKA_contig6_2_aminoadipate_transaminase1	AFS078153	Bacillus_cereus	Cereus	NRPS	4	known	Bacillamide	nd
AFS065753_101_H9_140514_PROKKA_contig23_nrps1	AFS065753	Bacillus_thuringiensis	Cereus	NRPS	2	known	Bacillibactin	17.2365
AFS065753_101_H9_140514_PROKKA_contig30_nrps1	AFS065753	Bacillus_thuringiensis	Cereus	NRPS	3	known	Kurstakin	49.2982
AFS065753_101_H9_140514_PROKKA_contig57_nrps_t1pks1	AFS065753	Bacillus_thuringiensis	Cereus	Hybrid	3	known	Zwittermicin	84.0331
AFS065753_101_H9_140514_PROKKA_contig12_nrps1	AFS065753	Bacillus_thuringiensis	Cereus	NRPS	4	known	Bacillamide	19.384
AFS065753_101_H9_140514_PROKKA_contig14_nrps_transatpks1	AFS065753	Bacillus_thuringiensis	Cereus	Hybrid	4	unknown	N/A	53.5198
AFS065753_101_H9_140514_PROKKA_contig66_nrps1	AFS065753	Bacillus_thuringiensis	Cereus	NRPS	6	unknown	N/A	86.9501
AFS065753_101_H9_140514_PROKKA_contig18_nrps1	AFS065753	Bacillus_thuringiensis	Cereus	NRPS	12	unknown	CATCATR	75.5233
AFS038776_102_D5_140514_PROKKA_contig1_nrps1	AFS038776	Bacillus_cereus	Cereus	NRPS	2	known	Bacillibactin	0
AFS038776_102_D5_140514_PROKKA_contig12_nrps1	AFS038776	Bacillus_cereus	Cereus	NRPS	4	known	Bacillamide	0
AFS071638_102_D6_140514_PROKKA_contig5_nrps1	AFS071638	Bacillus_thuringiensis	Cereus	NRPS	2	known	Bacillibactin	13.7294
AFS071638_102_D6_140514_PROKKA_contig47_nrps1	AFS071638	Bacillus_thuringiensis	Cereus	NRPS	3	known	Kurstakin	57.4896
AFS071638_102_D6_140514_PROKKA_contig16_nrps_t1pks1	AFS071638	Bacillus_thuringiensis	Cereus	Hybrid	3	known	Zwittermicin	71.5547
AFS071638_102_D6_140514_PROKKA_contig40_nrps1	AFS071638	Bacillus_thuringiensis	Cereus	NRPS	4	known	Bacillamide	14.6385
AFS011673_102_H8_140514_PROKKA_contig45_nrps1	AFS011673	Bacillus_thuringiensis	Cereus	NRPS	2	known	Bacillibactin	50.0997
AFS011673_102_H8_140514_PROKKA_contig15_nrps1	AFS011673	Bacillus_thuringiensis	Cereus	NRPS	3	known	Kurstakin	70.5969
AFS011673_102_H8_140514_PROKKA_contig16_nrps1	AFS011673	Bacillus_thuringiensis	Cereus	NRPS	4	known	Bacillamide	34.0865
AFS011673_102_H8_140514_PROKKA_contig10_nrps1	AFS011673	Bacillus_thuringiensis	Cereus	NRPS	6	unknown	N/A	100
AFS011673_102_H8_140514_PROKKA_contig18_nrps1	AFS011673	Bacillus_thuringiensis	Cereus	NRPS	24	unknown	CATCATR	99.9978
AFS096476_103_C7_140523_PROKKA_contig32_nrps1	AFS096476	Bacillus_cereus	Cereus	NRPS	2	known	Bacillibactin	16.8355
AFS096476_103_C7_140523_PROKKA_contig48_nrps1	AFS096476	Bacillus_cereus	Cereus	NRPS	3	known	Kurstakin	67.8044
AFS096476_103_C7_140523_PROKKA_contig11_D_alanine__D_alanine_ligase1	AFS096476	Bacillus_cereus	Cereus	NRPS	4	known	Bacillamide	nd
AFS014145_105_C1_140523_PROKKA_contig9_nrps1	AFS014145	Bacillus_thuringiensis	Cereus	NRPS	1	unknown	N/A	18.3343
AFS014145_105_C1_140523_PROKKA_contig87_nrps1	AFS014145	Bacillus_thuringiensis	Cereus	NRPS	2	known	Bacillibactin	25.7889
AFS014145_105_C1_140523_PROKKA_contig34_nrps1	AFS014145	Bacillus_thuringiensis	Cereus	NRPS	3	known	Kurstakin	51.8222
AFS014145_105_C1_140523_PROKKA_contig58_nrps1	AFS014145	Bacillus_thuringiensis	Cereus	NRPS	4	known	Bacillamide	24.9159
AFS014145_105_C1_140523_PROKKA_contig8_nrps1	AFS014145	Bacillus_thuringiensis	Cereus	NRPS	26	unknown	CATCATR	33.8609
AFS088186_105_G3_140523_PROKKA_contig14_nrps1	AFS088186	Bacillus_cereus	Cereus	NRPS	2	known	Bacillibactin	42.6332
AFS088186_105_G3_140523_PROKKA_contig37_nrps1	AFS088186	Bacillus_cereus	Cereus	NRPS	3	known	Kurstakin	60.0464
AFS088186_105_G3_140523_PROKKA_contig19_nrps1	AFS088186	Bacillus_cereus	Cereus	NRPS	7	known	Bacillamide	29.85
AFS052650_105_A4_140523_PROKKA_contig188_nrps1	AFS052650	Bacillus_cereus	Cereus	NRPS	0	unknown	N/A	NA
AFS052650_105_A4_140523_PROKKA_contig153_nrps1	AFS052650	Bacillus_cereus	Cereus	NRPS	9	unknown	N/A	NA
AFS052650_105_A4_140523_PROKKA_contig175_nrps1	AFS052650	Bacillus_cereus	Cereus	NRPS	10	known	Bacillamide	NA
AFS084242_105_E4_140523_PROKKA_contig23_nrps1	AFS084242	Bacillus_cereus	Cereus	NRPS	2	known	Bacillibactin	42.343
AFS084242_105_E4_140523_PROKKA_contig55_putative_inner_membrane_transporter_YedA1	AFS084242	Bacillus_cereus	Cereus	NRPS	4	known	Bacillamide	nd
AFS084242_105_E4_140523_PROKKA_contig52_nrps1	AFS084242	Bacillus_cereus	Cereus	NRPS	9	unknown	N/A	74.6094
AFS044634_105_A7_140523_PROKKA_contig61_nrps1	AFS044634	Bacillus_cereus	Cereus	NRPS	2	known	Bacillibactin	41.8337
AFS044634_105_A7_140523_PROKKA_contig31_nrps1	AFS044634	Bacillus_cereus	Cereus	NRPS	22	known	Bacitracin	98.3573
AFS059526_105_F9_140523_PROKKA_contig7_nrps1	AFS059526	Bacillus_thuringiensis	Cereus	NRPS	2	known	Bacillibactin	NA
AFS059526_105_F9_140523_PROKKA_contig12_nrps1	AFS059526	Bacillus_thuringiensis	Cereus	NRPS	3	known	Kurstakin	NA
AFS059526_105_F9_140523_PROKKA_contig1_Endoglucanase_precursor1	AFS059526	Bacillus_thuringiensis	Cereus	NRPS	4	known	Bacillamide	nd
AFS059526_105_F9_140523_PROKKA_contig42_nrps1	AFS059526	Bacillus_thuringiensis	Cereus	NRPS	6	unknown	N/A	NA
AFS059526_105_F9_140523_PROKKA_contig19_nrps1	AFS059526	Bacillus_thuringiensis	Cereus	NRPS	24	unknown	CATCATR	NA
AFS044195_100_G5_140514_PROKKA_contig28_nrps1	AFS044195	Bacillus_anthracis	Cereus	NRPS	0	unknown	N/A	74.8079
AFS044195_100_G5_140514_PROKKA_contig53_nrps1	AFS044195	Bacillus_anthracis	Cereus	NRPS	2	known	Bacillibactin	0
AFS073955_71_B1_140411_PROKKA_contig11_nrps1	AFS073955	Bacillus_cereus	Cereus	NRPS	2	known	Bacillibactin	53.3075
AFS039692_71_C1_140411_PROKKA_contig158_nrps1	AFS039692	Bacillus_cereus	Cereus	NRPS	2	known	Bacillibactin	39.1842
AFS039692_93_F4_140618_PROKKA_contig227_nrps1	AFS039692	Bacillus_cereus	Cereus	NRPS	2	known	Bacillibactin	0
AFS039692_71_C1_140411_PROKKA_contig53_nrps1	AFS039692	Bacillus_cereus	Cereus	NRPS	3	known	Kurstakin	68.3828
AFS039692_93_F4_140618_PROKKA_contig48_nrps1	AFS039692	Bacillus_cereus	Cereus	NRPS	3	known	Kurstakin	0
AFS039692_71_C1_140411_PROKKA_contig79_nrps1	AFS039692	Bacillus_cereus	Cereus	NRPS	4	known	Bacillamide	26.0053
AFS039692_93_F4_140618_PROKKA_contig154_nrps1	AFS039692	Bacillus_cereus	Cereus	NRPS	4	known	Bacillamide	0
AFS039692_71_C1_140411_PROKKA_contig336_nrps1	AFS039692	Bacillus_cereus	Cereus	NRPS	11	unknown	CATCATR	45.6582
AFS039692_93_F4_140618_PROKKA_contig69_nrps1	AFS039692	Bacillus_cereus	Cereus	NRPS	11	unknown	CATCATR	0
AFS007693_71_E1_140411_PROKKA_contig11_nrps1	AFS007693	Bacillus_cereus	Cereus	NRPS	1	unknown	N/A	NA
AFS007693_71_E1_140411_PROKKA_contig16_Peptidoglycan_N_acetylglucosamine_deacetylase1	AFS007693	Bacillus_cereus	Cereus	NRPS	2	known	Bacillibactin	nd
AFS007693_71_E1_140411_PROKKA_contig16_Putative_cell_wall_binding_lipoprotein1	AFS007693	Bacillus_cereus	Cereus	NRPS	3	known	Kurstakin	nd
AFS007693_71_E1_140411_PROKKA_contig37_putative_glucose_uptake_protein_GlcU1	AFS007693	Bacillus_cereus	Cereus	Hybrid	3	known	Zwittermicin	nd
AFS007693_71_E1_140411_PROKKA_contig14_D_alanine__D_alanine_ligase1	AFS007693	Bacillus_cereus	Cereus	NRPS	4	known	Bacillamide	nd
AFS088317_71_G1_140411_PROKKA_contig18_nrps1	AFS088317	Bacillus_cereus	Cereus	NRPS	1	unknown	N/A	29.1039
AFS088317_71_G1_140411_PROKKA_contig3_nrps1	AFS088317	Bacillus_cereus	Cereus	NRPS	2	known	Bacillibactin	10.9865
AFS088317_71_G1_140411_PROKKA_contig3_2_methylcitrate_dehydratase1	AFS088317	Bacillus_cereus	Cereus	NRPS	3	known	Kurstakin	nd
AFS088317_71_G1_140411_PROKKA_contig9_nrps_t1pks_lantipeptide1	AFS088317	Bacillus_cereus	Cereus	Hybrid	3	known	Zwittermicin	87.523
AFS088317_71_G1_140411_PROKKA_contig7_D_alanine__D_alanine_ligase1	AFS088317	Bacillus_cereus	Cereus	NRPS	4	known	Bacillamide	nd
AFS034246_71_H1_140411_PROKKA_contig28_nrps1	AFS034246	Bacillus_cereus	Cereus	NRPS	1	unknown	N/A	23.1266
AFS034246_71_H1_140411_PROKKA_contig10_nrps1	AFS034246	Bacillus_cereus	Cereus	NRPS	2	known	Bacillibactin	29.7286
AFS034246_71_H1_140411_PROKKA_contig10_2_methylcitrate_dehydratase1	AFS034246	Bacillus_cereus	Cereus	NRPS	3	known	Kurstakin	nd
AFS034246_71_H1_140411_PROKKA_contig29_nrps1	AFS034246	Bacillus_cereus	Cereus	NRPS	4	known	Bacillamide	19.2863
AFS034246_71_H1_140411_PROKKA_contig15_nrps1	AFS034246	Bacillus_cereus	Cereus	NRPS	26	unknown	CATCATR	83.1807
AFS000087_71_A2_140411_PROKKA_contig5_nrps1	AFS000087	Bacillus_cereus	Cereus	NRPS	2	known	Bacillibactin	26.8628
AFS000087_71_A2_140411_PROKKA_contig4_nrps1	AFS000087	Bacillus_cereus	Cereus	NRPS	4	known	Bacillamide	21.4499
AFS023720_71_B2_140411_PROKKA_contig21_nrps1	AFS023720	Bacillus_cereus	Cereus	NRPS	2	known	Bacillibactin	64.9782
AFS023720_71_B2_140411_PROKKA_contig35_nrps1	AFS023720	Bacillus_cereus	Cereus	NRPS	3	known	Kurstakin	81.6069
AFS023720_71_B2_140411_PROKKA_contig186_nrps1	AFS023720	Bacillus_cereus	Cereus	NRPS	4	known	Bacillamide	16.8289
AFS023720_71_B2_140411_PROKKA_contig91_nrps1	AFS023720	Bacillus_cereus	Cereus	NRPS	11	unknown	CATCATR	50.2829
AFS038754_71_C2_140411_PROKKA_contig22_nrps1	AFS038754	Bacillus_cereus	Cereus	NRPS	1	unknown	N/A	29.5583
AFS038754_71_C2_140411_PROKKA_contig13_nrps1	AFS038754	Bacillus_cereus	Cereus	NRPS	2	known	Bacillibactin	20.8624
AFS038754_71_C2_140411_PROKKA_contig44_nrps1	AFS038754	Bacillus_cereus	Cereus	NRPS	3	known	Kurstakin	53.8377
AFS038754_71_C2_140411_PROKKA_contig37_nrps_t1pks1	AFS038754	Bacillus_cereus	Cereus	Hybrid	3	known	Zwittermicin	90.9291
AFS038754_71_C2_140411_PROKKA_contig12_nrps1	AFS038754	Bacillus_cereus	Cereus	NRPS	4	known	Bacillamide	0
AFS075408_71_D2_140411_PROKKA_contig205_nrps1	AFS075408	Bacillus_thuringiensis	Cereus	NRPS	2	known	Bacillibactin	72.3709
AFS075408_71_D2_140411_PROKKA_contig20_nrps_t1pks1	AFS075408	Bacillus_thuringiensis	Cereus	Hybrid	3	known	Zwittermicin	91.8513
AFS075408_71_D2_140411_PROKKA_contig134_nrps1	AFS075408	Bacillus_thuringiensis	Cereus	NRPS	10	known	Bacillamide	99.9918
AFS075408_71_D2_140411_PROKKA_contig389_nrps1	AFS075408	Bacillus_thuringiensis	Cereus	NRPS	12	unknown	CATCATR	59.4823
AFS075408_71_D2_140411_PROKKA_contig90_nrps1	AFS075408	Bacillus_thuringiensis	Cereus	NRPS	13	known	Kurstakin	100
AFS040627_71_E2_140411_PROKKA_contig178_nrps1	AFS040627	Bacillus_cereus	Cereus	NRPS	0	unknown	N/A	98.6307
AFS040627_71_E2_140411_PROKKA_contig11_nrps1	AFS040627	Bacillus_cereus	Cereus	NRPS	2	known	Bacillibactin	51.1751
AFS044250_71_G2_140411_PROKKA_contig85_nrps1	AFS044250	Bacillus_cereus	Cereus	NRPS	2	known	Bacillibactin	60.6095
AFS061448_71_H2_140411_PROKKA_contig43_nrps1	AFS061448	Bacillus_cereus	Cereus	NRPS	0	unknown	N/A	100
AFS061448_71_H2_140411_PROKKA_contig4_nrps1	AFS061448	Bacillus_cereus	Cereus	NRPS	2	known	Bacillibactin	29.736
AFS061448_71_H2_140411_PROKKA_contig11_nrps1	AFS061448	Bacillus_cereus	Cereus	NRPS	3	known	Kurstakin	59.2117
AFS061448_71_H2_140411_PROKKA_contig23_nrps1	AFS061448	Bacillus_cereus	Cereus	NRPS	4	known	Bacillamide	23.2943
AFS061448_71_H2_140411_PROKKA_contig38_nrps1	AFS061448	Bacillus_cereus	Cereus	NRPS	14	unknown	N/A	100
AFS009778_71_A3_140411_PROKKA_contig1_nrps1	AFS009778	Bacillus_cereus	Cereus	NRPS	1	unknown	N/A	13.9503
AFS009778_71_A3_140411_PROKKA_contig9_nrps1	AFS009778	Bacillus_cereus	Cereus	NRPS	2	known	Bacillibactin	20.2301
AFS009778_71_A3_140411_PROKKA_contig26_hypothetical_protein1	AFS009778	Bacillus_cereus	Cereus	NRPS	3	known	Kurstakin	nd
AFS009778_71_A3_140411_PROKKA_contig34_lantipeptide_nrps_t1pks1	AFS009778	Bacillus_cereus	Cereus	Hybrid	3	known	Zwittermicin	75.9194
AFS009778_71_A3_140411_PROKKA_contig5_nrps1	AFS009778	Bacillus_cereus	Cereus	NRPS	4	known	Bacillamide	22.0935
AFS056670_71_D3_140411_PROKKA_contig352_transatpks1	AFS056670	Bacillus_thuringiensis	Cereus	PKS	0	unknown	N/A	100
AFS056670_71_D3_140411_PROKKA_contig64_nrps1	AFS056670	Bacillus_thuringiensis	Cereus	NRPS	0	unknown	N/A	47.1009
AFS056670_71_D3_140411_PROKKA_contig34_nrps1	AFS056670	Bacillus_thuringiensis	Cereus	NRPS	2	known	Bacillibactin	44.3431
AFS056670_71_D3_140411_PROKKA_contig77_nrps1	AFS056670	Bacillus_thuringiensis	Cereus	NRPS	3	known	Kurstakin	99.6394
AFS056670_71_D3_140411_PROKKA_contig88_nrps_t1pks1	AFS056670	Bacillus_thuringiensis	Cereus	Hybrid	3	known	Zwittermicin	86.0568
AFS056670_71_D3_140411_PROKKA_contig297_nrps1	AFS056670	Bacillus_thuringiensis	Cereus	NRPS	10	known	Bacillamide	47.9078
AFS042148_71_F3_140411_PROKKA_contig27_nrps1	AFS042148	Bacillus_cereus	Cereus	NRPS	2	known	Bacillibactin	21.1279
AFS042148_71_F3_140411_PROKKA_contig24_nrps1	AFS042148	Bacillus_cereus	Cereus	NRPS	4	known	Bacillamide	20.3819
AFS042148_71_F3_140411_PROKKA_contig57_nrps1	AFS042148	Bacillus_cereus	Cereus	NRPS	9	unknown	N/A	91.4177
AFS085003_71_G3_140411_PROKKA_contig16_nrps1	AFS085003	Bacillus_cereus	Cereus	NRPS	2	known	Bacillibactin	44.0364
AFS085003_71_G3_140411_PROKKA_contig5_nrps1	AFS085003	Bacillus_cereus	Cereus	NRPS	3	known	Kurstakin	59.528
AFS073563_71_H3_140411_PROKKA_contig31_nrps1	AFS073563	Bacillus_cereus	Cereus	NRPS	0	unknown	N/A	NA
AFS073563_71_H3_140411_PROKKA_contig17_nrps1	AFS073563	Bacillus_cereus	Cereus	NRPS	2	known	Bacillibactin	NA
AFS073563_71_H3_140411_PROKKA_contig44_nrps1	AFS073563	Bacillus_cereus	Cereus	NRPS	3	known	Kurstakin	NA
AFS073563_71_H3_140411_PROKKA_contig3_nrps_t1pks1	AFS073563	Bacillus_cereus	Cereus	Hybrid	6	unknown	N/A	NA
AFS059517_71_B4_140411_PROKKA_contig16_nrps1	AFS059517	Bacillus_thuringiensis	Cereus	NRPS	0	unknown	N/A	83.9088
AFS059517_71_B4_140411_PROKKA_contig38_UvrABC_system_protein_C1	AFS059517	Bacillus_thuringiensis	Cereus	NRPS	2	known	Bacillibactin	nd
AFS059517_71_B4_140411_PROKKA_contig38_nrps1	AFS059517	Bacillus_thuringiensis	Cereus	NRPS	3	known	Kurstakin	60.8127
AFS059517_71_B4_140411_PROKKA_contig48_nrps_t1pks1	AFS059517	Bacillus_thuringiensis	Cereus	Hybrid	3	known	Zwittermicin	73.8546
AFS059517_71_B4_140411_PROKKA_contig21_nrps1	AFS059517	Bacillus_thuringiensis	Cereus	NRPS	4	known	Bacillamide	23.304
AFS059517_71_B4_140411_PROKKA_contig3_nrps1	AFS059517	Bacillus_thuringiensis	Cereus	NRPS	6	unknown	N/A	91.9233
AFS073128_71_D4_140411_PROKKA_contig133_nrps1	AFS073128	Bacillus_cereus	Cereus	NRPS	2	known	Bacillibactin	19.8966
AFS073128_71_D4_140411_PROKKA_contig48_nrps1	AFS073128	Bacillus_cereus	Cereus	NRPS	3	known	Kurstakin	99.4583
AFS098022_71_E4_140411_PROKKA_contig11_nrps1	AFS098022	Bacillus_cereus	Cereus	NRPS	2	known	Bacillibactin	70.9616
AFS098022_71_E4_140411_PROKKA_contig144_nrps1	AFS098022	Bacillus_cereus	Cereus	NRPS	3	known	Kurstakin	98.3887
AFS098022_71_E4_140411_PROKKA_contig7_nrps_t1pks_lantipeptide1	AFS098022	Bacillus_cereus	Cereus	Hybrid	3	known	Zwittermicin	100
AFS098022_71_E4_140411_PROKKA_contig48_nrps1	AFS098022	Bacillus_cereus	Cereus	NRPS	4	known	Bacillamide	0
AFS098022_71_E4_140411_PROKKA_contig15_nrps1	AFS098022	Bacillus_cereus	Cereus	NRPS	10	known	Bacillamide	73.6241
AFS090430_71_F4_140411_PROKKA_contig14_nrps1	AFS090430	Bacillus_cereus	Cereus	NRPS	2	known	Bacillibactin	23.299
AFS090430_71_F4_140411_PROKKA_contig5_nrps1	AFS090430	Bacillus_cereus	Cereus	NRPS	4	known	Bacillamide	29.1691
AFS096149_71_A5_140411_PROKKA_contig28_nrps1	AFS096149	Bacillus_cereus	Cereus	NRPS	2	known	Bacillibactin	31.9808
AFS096149_71_A5_140411_PROKKA_contig35_nrps1	AFS096149	Bacillus_cereus	Cereus	NRPS	3	known	Kurstakin	57.6716
AFS096149_71_A5_140411_PROKKA_contig21_nrps1	AFS096149	Bacillus_cereus	Cereus	NRPS	4	known	Bacillamide	18.7385
AFS018179_71_E5_140411_PROKKA_contig28_nrps1	AFS018179	Bacillus_thuringiensis	Cereus	NRPS	2	known	Bacillibactin	41.9864
AFS018179_71_E5_140411_PROKKA_contig25_nrps1	AFS018179	Bacillus_thuringiensis	Cereus	NRPS	3	known	Kurstakin	54.6969
AFS018179_71_E5_140411_PROKKA_contig11_nrps_t1pks_lantipeptide1	AFS018179	Bacillus_thuringiensis	Cereus	Hybrid	3	known	Zwittermicin	100
AFS018179_71_E5_140411_PROKKA_contig13_nrps1	AFS018179	Bacillus_thuringiensis	Cereus	NRPS	4	known	Bacillamide	23.3284
AFS018179_71_E5_140411_PROKKA_contig70_nrps1	AFS018179	Bacillus_thuringiensis	Cereus	NRPS	6	unknown	N/A	96.409
AFS018179_71_E5_140411_PROKKA_contig32_nrps1	AFS018179	Bacillus_thuringiensis	Cereus	NRPS	12	unknown	CATCATR	41.9379
AFS042343_71_G5_140411_PROKKA_contig44_nrps1	AFS042343	Bacillus_cereus	Cereus	NRPS	0	unknown	N/A	82.0882
AFS042343_71_G5_140411_PROKKA_contig16_nrps1	AFS042343	Bacillus_cereus	Cereus	NRPS	2	known	Bacillibactin	47.4209
AFS042343_71_G5_140411_PROKKA_contig27_nrps1	AFS042343	Bacillus_cereus	Cereus	NRPS	3	known	Kurstakin	88.6462
AFS042343_71_G5_140411_PROKKA_contig13_nrps1	AFS042343	Bacillus_cereus	Cereus	NRPS	4	known	Bacillamide	21.2362
AFS042343_71_G5_140411_PROKKA_contig6_nrps1	AFS042343	Bacillus_cereus	Cereus	NRPS	14	unknown	N/A	83.3104
AFS042343_71_G5_140411_PROKKA_contig22_nrps1	AFS042343	Bacillus_cereus	Cereus	NRPS	15	unknown	CATCATR	96.9662
AFS058004_71_H5_140411_PROKKA_contig46_nrps1	AFS058004	Bacillus_thuringiensis	Cereus	NRPS	0	unknown	N/A	100
AFS058004_71_H5_140411_PROKKA_contig1_Protein_FdhD1	AFS058004	Bacillus_thuringiensis	Cereus	NRPS	1	unknown	N/A	nd
AFS058004_71_H5_140411_PROKKA_contig28_nrps1	AFS058004	Bacillus_thuringiensis	Cereus	NRPS	2	known	Bacillibactin	19.3752
AFS058004_71_H5_140411_PROKKA_contig15_nrps1	AFS058004	Bacillus_thuringiensis	Cereus	NRPS	3	known	Kurstakin	67.1159
AFS058004_71_H5_140411_PROKKA_contig32_nrps1	AFS058004	Bacillus_thuringiensis	Cereus	NRPS	4	known	Bacillamide	0
AFS089089_71_B6_140411_PROKKA_contig29_nrps1	AFS089089	Bacillus_thuringiensis	Cereus	NRPS	1	unknown	N/A	30.4419
AFS089089_71_B6_140411_PROKKA_contig13_nrps1	AFS089089	Bacillus_thuringiensis	Cereus	NRPS	2	known	Bacillibactin	35.4579
AFS089089_71_B6_140411_PROKKA_contig55_nrps1	AFS089089	Bacillus_thuringiensis	Cereus	NRPS	3	known	Kurstakin	83.6739
AFS089089_71_B6_140411_PROKKA_contig35_nrps_t1pks1	AFS089089	Bacillus_thuringiensis	Cereus	Hybrid	3	known	Zwittermicin	57.4314
AFS089089_71_B6_140411_PROKKA_contig37_nrps1	AFS089089	Bacillus_thuringiensis	Cereus	NRPS	4	known	Bacillamide	23.8482
AFS089089_71_B6_140411_PROKKA_contig14_Small_acid_soluble_spore_protein_C1	AFS089089	Bacillus_thuringiensis	Cereus	Hybrid	5	unknown	N/A	nd
AFS089089_71_B6_140411_PROKKA_contig88_nrps1	AFS089089	Bacillus_thuringiensis	Cereus	NRPS	6	unknown	N/A	61.9118
AFS089089_71_B6_140411_PROKKA_contig128_nrps1	AFS089089	Bacillus_thuringiensis	Cereus	NRPS	26	unknown	CATCATR	68.326
AFS054136_71_C6_140411_PROKKA_contig19_nrps1	AFS054136	Bacillus_thuringiensis	Cereus	NRPS	1	unknown	N/A	20.6628
AFS054136_71_C6_140411_PROKKA_contig14_nrps1	AFS054136	Bacillus_thuringiensis	Cereus	NRPS	2	known	Bacillibactin	29.9184
AFS054136_71_C6_140411_PROKKA_contig14_2_methylcitrate_dehydratase1	AFS054136	Bacillus_thuringiensis	Cereus	NRPS	3	known	Kurstakin	nd
AFS054136_71_C6_140411_PROKKA_contig13_nrps1	AFS054136	Bacillus_thuringiensis	Cereus	NRPS	4	known	Bacillamide	27.772
AFS054136_71_C6_140411_PROKKA_contig24_nrps1	AFS054136	Bacillus_thuringiensis	Cereus	NRPS	15	unknown	CATCATR	63.7223
AFS086130_71_D6_140411_PROKKA_contig224_nrps1	AFS086130	Bacillus_cereus	Cereus	NRPS	2	known	Bacillibactin	55.0362
AFS086130_71_D6_140411_PROKKA_contig21_nrps1	AFS086130	Bacillus_cereus	Cereus	NRPS	3	known	Kurstakin	99.8491
AFS090208_71_F6_140411_PROKKA_contig39_nrps1	AFS090208	Bacillus_mycoides	Cereus	NRPS	2	known	Bacillibactin	39.6359
AFS090208_71_F6_140411_PROKKA_contig67_nrps1	AFS090208	Bacillus_mycoides	Cereus	NRPS	10	known	Bacillamide	65.7353
AFS090208_71_F6_140411_PROKKA_contig103_nrps1	AFS090208	Bacillus_mycoides	Cereus	NRPS	13	known	Kurstakin	100
AFS066485_71_H6_140411_PROKKA_contig12_nrps1	AFS066485	Bacillus_thuringiensis	Cereus	NRPS	1	unknown	N/A	0
AFS066485_71_H6_140411_PROKKA_contig2_UDP_N_acetylbacillosamine_transaminase1	AFS066485	Bacillus_thuringiensis	Cereus	NRPS	2	known	Bacillibactin	nd
AFS066485_71_H6_140411_PROKKA_contig2_nrps1	AFS066485	Bacillus_thuringiensis	Cereus	NRPS	3	known	Kurstakin	60.8548
AFS066485_71_H6_140411_PROKKA_contig12_Zinc_type_alcohol_dehydrogenase_like_protein1	AFS066485	Bacillus_thuringiensis	Cereus	NRPS	4	known	Bacillamide	nd
AFS066485_71_H6_140411_PROKKA_contig7_nrps1	AFS066485	Bacillus_thuringiensis	Cereus	NRPS	5	unknown	CATCATR	38.5772
AFS036437_71_B7_140411_PROKKA_contig22_nrps1	AFS036437	Bacillus_thuringiensis	Cereus	NRPS	1	unknown	N/A	NA
AFS036437_71_B7_140411_PROKKA_contig18_hypothetical_protein1	AFS036437	Bacillus_thuringiensis	Cereus	NRPS	2	known	Bacillibactin	nd
AFS036437_71_B7_140411_PROKKA_contig18_nrps1	AFS036437	Bacillus_thuringiensis	Cereus	NRPS	3	known	Kurstakin	NA
AFS036437_71_B7_140411_PROKKA_contig44_nrps_t1pks_lantipeptide1	AFS036437	Bacillus_thuringiensis	Cereus	Hybrid	3	known	Zwittermicin	NA
AFS036437_71_B7_140411_PROKKA_contig19_nrps1	AFS036437	Bacillus_thuringiensis	Cereus	NRPS	4	known	Bacillamide	NA
AFS036437_71_B7_140411_PROKKA_contig33_nrps1	AFS036437	Bacillus_thuringiensis	Cereus	NRPS	12	unknown	CATCATR	NA
AFS081153_71_C7_140411_PROKKA_contig83_nrps1	AFS081153	Bacillus_cereus	Cereus	NRPS	0	unknown	N/A	NA
AFS081153_71_C7_140411_PROKKA_contig42_nrps1	AFS081153	Bacillus_cereus	Cereus	NRPS	1	unknown	N/A	NA
AFS081153_71_C7_140411_PROKKA_contig37_nrps1	AFS081153	Bacillus_cereus	Cereus	NRPS	2	known	Bacillibactin	NA
AFS081153_71_C7_140411_PROKKA_contig46_nrps1	AFS081153	Bacillus_cereus	Cereus	NRPS	3	known	Kurstakin	NA
AFS081153_71_C7_140411_PROKKA_contig14_nrps_t1pks1	AFS081153	Bacillus_cereus	Cereus	Hybrid	3	known	Zwittermicin	NA
AFS081153_71_C7_140411_PROKKA_contig24_Endoglucanase_precursor1	AFS081153	Bacillus_cereus	Cereus	NRPS	4	known	Bacillamide	nd
AFS022238_71_D7_140411_PROKKA_contig45_nrps1	AFS022238	Bacillus_cereus	Cereus	NRPS	2	known	Bacillibactin	NA
AFS067605_71_F7_140411_PROKKA_contig31_nrps1	AFS067605	Bacillus_thuringiensis	Cereus	NRPS	2	known	Bacillibactin	49.785
AFS067605_71_F7_140411_PROKKA_contig50_nrps1	AFS067605	Bacillus_thuringiensis	Cereus	NRPS	3	known	Kurstakin	62.9009
AFS067605_71_F7_140411_PROKKA_contig8_nrps1	AFS067605	Bacillus_thuringiensis	Cereus	NRPS	4	known	Bacillamide	38.6257
AFS067605_71_F7_140411_PROKKA_contig91_nrps1	AFS067605	Bacillus_thuringiensis	Cereus	NRPS	6	unknown	N/A	100
AFS067605_71_F7_140411_PROKKA_contig32_nrps1	AFS067605	Bacillus_thuringiensis	Cereus	NRPS	24	unknown	CATCATR	91.339
AFS096463_71_H7_140411_PROKKA_contig26_nrps1	AFS096463	Bacillus_thuringiensis	Cereus	NRPS	1	unknown	N/A	22.1556
AFS096463_71_H7_140411_PROKKA_contig12_nrps1	AFS096463	Bacillus_thuringiensis	Cereus	NRPS	2	known	Bacillibactin	15.3564
AFS096463_71_H7_140411_PROKKA_contig8_nrps1	AFS096463	Bacillus_thuringiensis	Cereus	NRPS	3	known	Kurstakin	91.0914
AFS096463_71_H7_140411_PROKKA_contig10_nrps_t1pks1	AFS096463	Bacillus_thuringiensis	Cereus	Hybrid	3	known	Zwittermicin	85.284
AFS096463_71_H7_140411_PROKKA_contig16_Endoglucanase_precursor1	AFS096463	Bacillus_thuringiensis	Cereus	NRPS	4	known	Bacillamide	nd
AFS066501_71_A8_140411_PROKKA_contig15_nrps1	AFS066501	Bacillus_cereus	Cereus	NRPS	1	unknown	N/A	NA
AFS066501_71_A8_140411_PROKKA_contig14_Peptidoglycan_N_acetylglucosamine_deacetylase1	AFS066501	Bacillus_cereus	Cereus	NRPS	2	known	Bacillibactin	nd
AFS066501_71_A8_140411_PROKKA_contig25_nrps1	AFS066501	Bacillus_cereus	Cereus	NRPS	3	known	Kurstakin	NA
AFS066501_71_A8_140411_PROKKA_contig42_nrps_t1pks1	AFS066501	Bacillus_cereus	Cereus	Hybrid	3	known	Zwittermicin	NA
AFS066501_71_A8_140411_PROKKA_contig3_D_alanine__D_alanine_ligase1	AFS066501	Bacillus_cereus	Cereus	NRPS	4	known	Bacillamide	nd
AFS063894_71_E9_140411_PROKKA_contig15_nrps1	AFS063894	Bacillus_thuringiensis	Cereus	NRPS	2	known	Bacillibactin	56.1221
AFS063894_71_E9_140411_PROKKA_contig51_nrps1	AFS063894	Bacillus_thuringiensis	Cereus	NRPS	3	known	Kurstakin	67.2508
AFS063894_71_E9_140411_PROKKA_contig20_nrps1	AFS063894	Bacillus_thuringiensis	Cereus	NRPS	4	known	Bacillamide	32.6174
AFS063894_71_E9_140411_PROKKA_contig28_nrps1	AFS063894	Bacillus_thuringiensis	Cereus	NRPS	6	unknown	N/A	90.5052
AFS063894_71_E9_140411_PROKKA_contig29_nrps1	AFS063894	Bacillus_thuringiensis	Cereus	NRPS	24	unknown	CATCATR	86.9248
AFS020690_71_F9_140411_PROKKA_contig52_nrps1	AFS020690	Bacillus_cereus	Cereus	NRPS	0	unknown	N/A	100
AFS020690_71_F9_140411_PROKKA_contig25_nrps1	AFS020690	Bacillus_cereus	Cereus	NRPS	2	known	Bacillibactin	0
AFS020690_71_F9_140411_PROKKA_contig15_nrps1	AFS020690	Bacillus_cereus	Cereus	NRPS	4	known	Bacillamide	18.498
AFS020690_71_F9_140411_PROKKA_contig42_t1pks_nrps1	AFS020690	Bacillus_cereus	Cereus	Hybrid	7	unknown	N/A	66.2208
AFS034791_71_H9_140411_PROKKA_contig24_nrps1	AFS034791	Bacillus_cereus	Cereus	NRPS	2	known	Bacillibactin	15.7707
AFS034791_71_H9_140411_PROKKA_contig7_nrps1	AFS034791	Bacillus_cereus	Cereus	NRPS	3	known	Kurstakin	63.7894
AFS034791_71_H9_140411_PROKKA_contig13_nrps1	AFS034791	Bacillus_cereus	Cereus	NRPS	15	unknown	CATCATR	63.5301
AFS096226_71_A10_140411_PROKKA_contig10_nrps1	AFS096226	Bacillus_cereus	Cereus	NRPS	2	known	Bacillibactin	17.7626
AFS096226_71_A10_140411_PROKKA_contig7_nrps1	AFS096226	Bacillus_cereus	Cereus	NRPS	3	known	Kurstakin	61.4696
AFS096226_71_A10_140411_PROKKA_contig24_nrps_t1pks1	AFS096226	Bacillus_cereus	Cereus	Hybrid	3	known	Zwittermicin	82.7127
AFS096226_71_A10_140411_PROKKA_contig14_nrps1	AFS096226	Bacillus_cereus	Cereus	NRPS	4	known	Bacillamide	17.631
AFS011006_71_D10_140411_PROKKA_contig131_nrps1	AFS011006	Bacillus_cereus	Cereus	NRPS	2	known	Bacillibactin	20.3623
AFS011006_71_D10_140411_PROKKA_contig223_nrps1	AFS011006	Bacillus_cereus	Cereus	NRPS	3	known	Kurstakin	99.9931
AFS011006_71_D10_140411_PROKKA_contig85_nrps_t1pks1	AFS011006	Bacillus_cereus	Cereus	Hybrid	3	known	Zwittermicin	67.7516
AFS011006_71_D10_140411_PROKKA_contig186_nrps1	AFS011006	Bacillus_cereus	Cereus	NRPS	10	known	Bacillamide	0
AFS002102_71_E10_140411_PROKKA_contig3_Peptidoglycan_N_acetylglucosamine_deacetylase1	AFS002102	Bacillus_cereus	Cereus	NRPS	2	known	Bacillibactin	nd
AFS002102_71_E10_140411_PROKKA_contig3_Putative_cell_wall_binding_lipoprotein1	AFS002102	Bacillus_cereus	Cereus	NRPS	3	known	Kurstakin	nd
AFS002102_71_E10_140411_PROKKA_contig15_nrps_t1pks1	AFS002102	Bacillus_cereus	Cereus	Hybrid	3	known	Zwittermicin	NA
AFS002102_71_E10_140411_PROKKA_contig24_Endoglucanase_precursor1	AFS002102	Bacillus_cereus	Cereus	NRPS	4	known	Bacillamide	nd
AFS072350_71_D12_140411_PROKKA_contig143_nrps1	AFS072350	Bacillus_cereus	Cereus	NRPS	0	unknown	N/A	NA
AFS072350_71_D12_140411_PROKKA_contig29_nrps1	AFS072350	Bacillus_cereus	Cereus	NRPS	2	known	Bacillibactin	NA
AFS072350_71_D12_140411_PROKKA_contig46_nrps1	AFS072350	Bacillus_cereus	Cereus	NRPS	3	known	Kurstakin	NA
AFS072350_71_D12_140411_PROKKA_contig75_nrps_t1pks1	AFS072350	Bacillus_cereus	Cereus	Hybrid	3	known	Zwittermicin	NA
AFS072350_71_D12_140411_PROKKA_contig117_nrps1	AFS072350	Bacillus_cereus	Cereus	NRPS	10	known	Bacillamide	NA
AFS072350_71_D12_140411_PROKKA_contig45_nrps1	AFS072350	Bacillus_cereus	Cereus	NRPS	12	unknown	CATCATR	NA
AFS076904_58_A8_140312_PROKKA_contig40_nrps1	AFS076904	Bacillus_cereus	Cereus	NRPS	2	known	Bacillibactin	45.7189
AFS077874_58_G8_140312_PROKKA_contig20_t3pks1	AFS077874	Bacillus_sp	Other	PKS	11	unknown	Alkylpyrone	0
AFS069564_58_H8_140312_PROKKA_contig31_nrps1	AFS069564	Bacillus_cereus	Cereus	NRPS	2	known	Bacillibactin	28.6118
AFS069564_58_H8_140312_PROKKA_contig43_nrps1	AFS069564	Bacillus_cereus	Cereus	NRPS	19	unknown	CATCATR	100
AFS040349_58_D10_140312_PROKKA_contig29_t3pks1	AFS040349	Bacillus_sp	Other	PKS	0	unknown	N/A	NA
AFS053548_114_G3_140618_PROKKA_contig44_t3pks1	AFS053548	Bacillus_sp	Other	PKS	11	unknown	Alkylpyrone	3.83727
AFS088145_114_A8_140618_PROKKA_contig33_t3pks1	AFS088145	Bacillus_sp	Other	PKS	11	unknown	Alkylpyrone	0
AFS076308_114_A10_140618_PROKKA_contig28_t3pks1	AFS076308	Bacillus_sp	Other	PKS	12	unknown	Alkylpyrone	0
AFS076308_114_A10_140618_PROKKA_contig37_t2pks1	AFS076308	Bacillus_sp	Other	PKS	13	unknown	N/A	0
AFS064796_59_A1_140312_PROKKA_contig9_t3pks1	AFS064796	Bacillus_megaterium	Flexus	PKS	14	unknown	Alkylpyrone	NA
AFS073377_59_E4_140312_PROKKA_contig6_putative_spore_germination_protein_GerPE1	AFS073377	Bacillus_megaterium	Flexus	PKS	14	unknown	Alkylpyrone	nd
AFS059495_59_A12_140312_PROKKA_contig3_t3pks1	AFS059495	Bacillus_megaterium	Flexus	PKS	14	unknown	Alkylpyrone	34.5197
AFS022468_70_C2_140411_PROKKA_contig4_putative_spore_germination_protein_GerPE1	AFS022468	Bacillus_megaterium	Flexus	PKS	14	unknown	Alkylpyrone	nd
AFS004604_70_B4_140411_PROKKA_contig19_nrps1	AFS004604	Bacillus_megaterium	Flexus	NRPS	0	unknown	N/A	NA
AFS004604_70_B4_140411_PROKKA_contig5_t3pks1	AFS004604	Bacillus_megaterium	Flexus	PKS	14	unknown	Alkylpyrone	NA
AFS083949_70_F5_140411_PROKKA_contig6_putative_spore_germination_protein_GerPD1	AFS083949	Bacillus_megaterium	Flexus	PKS	14	unknown	Alkylpyrone	nd
AFS003013_70_B6_140411_PROKKA_contig33_t3pks1	AFS003013	Bacillus_megaterium	Flexus	PKS	14	unknown	Alkylpyrone	NA
AFS058060_70_F6_140411_PROKKA_contig5_putative_spore_germination_protein_GerPE1	AFS058060	Bacillus_megaterium	Flexus	PKS	14	unknown	Alkylpyrone	nd
AFS061494_70_B7_140411_PROKKA_contig1_putative_spore_germination_protein_GerPE1	AFS061494	Bacillus_megaterium	Flexus	PKS	14	unknown	Alkylpyrone	nd
AFS013729_70_G7_140411_PROKKA_contig6_putative_spore_germination_protein_GerPE1	AFS013729	Bacillus_megaterium	Flexus	PKS	14	unknown	Alkylpyrone	nd
AFS026049_70_E10_140411_PROKKA_contig45_nrps1	AFS026049	Bacillus_sp	Other	NRPS	0	unknown	N/A	0
AFS026049_70_E10_140411_PROKKA_contig59_t3pks1	AFS026049	Bacillus_sp	Other	PKS	15	unknown	Alkylpyrone	0
AFS067952_70_H10_140411_PROKKA_contig12_nrps1	AFS067952	Bacillus_pumilus	Subtilis	NRPS	0	unknown	N/A	0
AFS067952_70_H10_140411_PROKKA_contig6_t3pks1	AFS067952	Bacillus_pumilus	Subtilis	PKS	16	unknown	Alkylpyrone	0
AFS067952_70_H10_140411_PROKKA_contig9_nrps1	AFS067952	Bacillus_pumilus	Subtilis	NRPS	29	known	Surfactin-Lichenysin	23.4452
AFS058476_70_D11_140411_PROKKA_contig9_t3pks1	AFS058476	Bacillus_megaterium	Flexus	PKS	14	unknown	Alkylpyrone	21.1975
AFS094228_70_H11_140411_PROKKA_contig12_nrps1	AFS094228	Bacillus_sp	Other	NRPS	0	unknown	N/A	0
AFS094228_70_H11_140411_PROKKA_contig28_t3pks1	AFS094228	Bacillus_sp	Other	PKS	15	unknown	Alkylpyrone	0
AFS021349_70_B12_140411_PROKKA_contig259_nrps1	AFS021349	Bacillus_cereus	Cereus	NRPS	0	unknown	N/A	49.2743
AFS021349_70_B12_140411_PROKKA_contig121_nrps1	AFS021349	Bacillus_cereus	Cereus	NRPS	2	known	Bacillibactin	43.1818
AFS021349_70_B12_140411_PROKKA_contig7_nrps1	AFS021349	Bacillus_cereus	Cereus	NRPS	3	known	Kurstakin	77.4724
AFS040356_70_G12_140411_PROKKA_contig1_t3pks1	AFS040356	Bacillus_megaterium	Flexus	PKS	14	unknown	Alkylpyrone	39.977
AFS044615_53_C3_140312_PROKKA_contig6_t3pks1	AFS044615	Bacillus_megaterium	Flexus	PKS	14	unknown	Alkylpyrone	NA
AFS049546_53_D7_140312_PROKKA_contig4_putative_spore_germination_protein_GerPE1	AFS049546	Bacillus_megaterium	Flexus	PKS	14	unknown	Alkylpyrone	nd
AFS022837_53_A11_140312_PROKKA_contig6_t3pks1	AFS022837	Bacillus_megaterium	Flexus	PKS	14	unknown	Alkylpyrone	NA
AFS044260_53_F11_140312_PROKKA_contig1_t3pks1	AFS044260	Bacillus_megaterium	Flexus	PKS	17	unknown	Alkylpyrone	35.009
AFS043905_53_A12_140312_PROKKA_contig19_nrps1	AFS043905	Bacillus_sp	Other	NRPS	0	unknown	N/A	42.4329
AFS043905_53_A12_140312_PROKKA_contig5_nrps1	AFS043905	Bacillus_sp	Other	NRPS	0	unknown	N/A	22.59
AFS043905_53_A12_140312_PROKKA_contig8_t3pks1	AFS043905	Bacillus_sp	Other	PKS	15	unknown	Alkylpyrone	0
AFS086251_53_C12_140312_PROKKA_contig46_t3pks1	AFS086251	Bacillus_megaterium	Flexus	PKS	17	unknown	Alkylpyrone	0
AFS040392_108_A2_140523_PROKKA_contig12_nrps1	AFS040392	Bacillus_thuringiensis	Cereus	NRPS	1	unknown	N/A	0
AFS040392_108_A2_140523_PROKKA_contig3_nrps1	AFS040392	Bacillus_thuringiensis	Cereus	NRPS	2	known	Bacillibactin	0
AFS040392_108_A2_140523_PROKKA_contig48_nrps1	AFS040392	Bacillus_thuringiensis	Cereus	NRPS	3	known	Kurstakin	70.6118
AFS040392_108_A2_140523_PROKKA_contig21_nrps1	AFS040392	Bacillus_thuringiensis	Cereus	NRPS	8	unknown	N/A	49.883
AFS040392_108_A2_140523_PROKKA_contig33_nrps_transatpks1	AFS040392	Bacillus_thuringiensis	Cereus	Hybrid	8	unknown	N/A	71.3603
AFS040392_108_A2_140523_PROKKA_contig74_nrps1	AFS040392	Bacillus_thuringiensis	Cereus	NRPS	10	known	Bacillamide	70.5736
AFS040392_108_A2_140523_PROKKA_contig6_nrps1	AFS040392	Bacillus_thuringiensis	Cereus	NRPS	15	unknown	CATCATR	75.1159
AFS031651_106_F5_140523_PROKKA_contig28_nrps1	AFS031651	Bacillus_thuringiensis	Cereus	NRPS	1	unknown	N/A	13.4967
AFS031651_106_F5_140523_PROKKA_contig29_nrps1	AFS031651	Bacillus_thuringiensis	Cereus	NRPS	2	known	Bacillibactin	18.2553
AFS031651_106_F5_140523_PROKKA_contig16_nrps1	AFS031651	Bacillus_thuringiensis	Cereus	NRPS	3	known	Kurstakin	57.2831
AFS031651_106_F5_140523_PROKKA_contig26_nrps1	AFS031651	Bacillus_thuringiensis	Cereus	NRPS	4	known	Bacillamide	33.9719
AFS031651_106_F5_140523_PROKKA_contig4_nrps1	AFS031651	Bacillus_thuringiensis	Cereus	NRPS	26	unknown	CATCATR	62.6174
AFS033081_106_G5_140523_PROKKA_contig8_nrps1	AFS033081	Bacillus_cereus	Cereus	NRPS	2	known	Bacillibactin	0
AFS033081_106_G5_140523_PROKKA_contig6_nrps1	AFS033081	Bacillus_cereus	Cereus	NRPS	3	known	Kurstakin	64.382
AFS033081_106_G5_140523_PROKKA_contig6_hypothetical_protein2	AFS033081	Bacillus_cereus	Cereus	NRPS	4	known	Bacillamide	nd
AFS033081_106_G5_140523_PROKKA_contig31_nrps1	AFS033081	Bacillus_cereus	Cereus	NRPS	8	unknown	N/A	25.7551
AFS033081_106_G5_140523_PROKKA_contig32_nrps_transatpks1	AFS033081	Bacillus_cereus	Cereus	Hybrid	9	unknown	N/A	75.1598
AFS025179_55_H4_140312_PROKKA_contig9_nrps1	AFS025179	Bacillus_cereus	Cereus	NRPS	2	known	Bacillibactin	28.8067
AFS025179_55_H4_140312_PROKKA_contig22_nrps1	AFS025179	Bacillus_cereus	Cereus	NRPS	3	known	Kurstakin	85.2542
AFS000414_55_D8_140312_PROKKA_contig8_nrps1	AFS000414	Bacillus_cereus	Cereus	NRPS	0	unknown	N/A	NA
AFS000414_55_D8_140312_PROKKA_contig9_nrps1	AFS000414	Bacillus_cereus	Cereus	NRPS	2	known	Bacillibactin	NA
AFS070970_100_H1_140514_PROKKA_contig36_nrps1	AFS070970	Bacillus_cereus	Cereus	NRPS	2	known	Bacillibactin	0
AFS092321_100_A2_140514_PROKKA_contig37_nrps1	AFS092321	Bacillus_cereus	Cereus	NRPS	2	known	Bacillibactin	49.6153
AFS092321_100_A2_140514_PROKKA_contig18_nrps1	AFS092321	Bacillus_cereus	Cereus	NRPS	4	known	Bacillamide	20.3784
AFS092321_100_A2_140514_PROKKA_contig94_nrps1	AFS092321	Bacillus_cereus	Cereus	NRPS	16	unknown	N/A	100
AFS033276_82_C2_140604_PROKKA_contig6_nrps1	AFS033276	Bacillus_cereus	Cereus	NRPS	2	known	Bacillibactin	29.4365
AFS033276_82_C2_140604_PROKKA_contig9_nrps1	AFS033276	Bacillus_cereus	Cereus	NRPS	3	known	Kurstakin	67.3432
AFS033276_82_C2_140604_PROKKA_contig2_nrps_t1pks1	AFS033276	Bacillus_cereus	Cereus	Hybrid	3	known	Zwittermicin	74.1458
AFS033276_82_C2_140604_PROKKA_contig5_nrps1	AFS033276	Bacillus_cereus	Cereus	NRPS	4	known	Bacillamide	31.3177
AFS009644_82_H3_140604_PROKKA_contig15_nrps1	AFS009644	Bacillus_thuringiensis	Cereus	NRPS	1	unknown	N/A	0
AFS009644_82_H3_140604_PROKKA_contig8_nrps1	AFS009644	Bacillus_thuringiensis	Cereus	NRPS	2	known	Bacillibactin	0
AFS009644_82_H3_140604_PROKKA_contig13_nrps1	AFS009644	Bacillus_thuringiensis	Cereus	NRPS	3	known	Kurstakin	66.2827
AFS009644_82_H3_140604_PROKKA_contig9_nrps_t1pks1	AFS009644	Bacillus_thuringiensis	Cereus	Hybrid	3	known	Zwittermicin	49.0278
AFS009644_82_H3_140604_PROKKA_contig2_Endoglucanase_precursor1	AFS009644	Bacillus_thuringiensis	Cereus	NRPS	4	known	Bacillamide	nd
AFS009253_100_B3_140514_PROKKA_contig2_nrps1	AFS009253	Bacillus_thuringiensis	Cereus	NRPS	2	known	Bacillibactin	17.0615
AFS009253_100_B3_140514_PROKKA_contig43_nrps1	AFS009253	Bacillus_thuringiensis	Cereus	NRPS	3	known	Kurstakin	68.284
AFS009253_100_B3_140514_PROKKA_contig3_Endoglucanase_precursor1	AFS009253	Bacillus_thuringiensis	Cereus	NRPS	4	known	Bacillamide	nd
AFS029987_100_C3_140514_PROKKA_contig14_nrps1	AFS029987	Bacillus_anthracis	Cereus	NRPS	2	known	Bacillibactin	36.6036
AFS076861_100_D3_140514_PROKKA_contig1_nrps1	AFS076861	Bacillus_thuringiensis	Cereus	NRPS	0	unknown	N/A	58.5123
AFS076861_100_D3_140514_PROKKA_contig12_nrps1	AFS076861	Bacillus_thuringiensis	Cereus	NRPS	2	known	Bacillibactin	18.0592
AFS076861_100_D3_140514_PROKKA_contig13_nrps1	AFS076861	Bacillus_thuringiensis	Cereus	NRPS	3	known	Kurstakin	70.1978
AFS076861_100_D3_140514_PROKKA_contig7_D_alanine__D_alanine_ligase1	AFS076861	Bacillus_thuringiensis	Cereus	NRPS	4	known	Bacillamide	nd
AFS048015_82_D11_140604_PROKKA_contig12_nrps1	AFS048015	Bacillus_cereus	Cereus	NRPS	1	unknown	N/A	15.4771
AFS048015_82_D11_140604_PROKKA_contig1_nrps1	AFS048015	Bacillus_cereus	Cereus	NRPS	2	known	Bacillibactin	13.1468
AFS048015_82_D11_140604_PROKKA_contig10_nrps1	AFS048015	Bacillus_cereus	Cereus	NRPS	3	known	Kurstakin	54.5124
AFS048015_82_D11_140604_PROKKA_contig4_nrps1	AFS048015	Bacillus_cereus	Cereus	NRPS	4	known	Bacillamide	0
AFS005083_100_B4_140514_PROKKA_contig42_nrps1	AFS005083	Bacillus_thuringiensis	Cereus	NRPS	0	unknown	N/A	66.673
AFS005083_100_B4_140514_PROKKA_contig13_Peptidoglycan_N_acetylglucosamine_deacetylase1	AFS005083	Bacillus_thuringiensis	Cereus	NRPS	2	known	Bacillibactin	nd
AFS005083_100_B4_140514_PROKKA_contig15_nrps1	AFS005083	Bacillus_thuringiensis	Cereus	NRPS	3	known	Kurstakin	79.3377
AFS005083_100_B4_140514_PROKKA_contig21_nrps1	AFS005083	Bacillus_thuringiensis	Cereus	NRPS	4	known	Bacillamide	58.0215
AFS093598_100_C4_140514_PROKKA_contig10_nrps1	AFS093598	Bacillus_cereus	Cereus	NRPS	2	known	Bacillibactin	0
AFS013362_108_H1_140523_PROKKA_contig192_nrps1	AFS013362	Bacillus_cereus	Cereus	NRPS	2	known	Bacillibactin	49.3902
AFS095135_100_B5_140514_PROKKA_contig99_Linear_gramicidin_synthase_subunit_B1	AFS095135	Bacillus_mycoides	Cereus	NRPS	2	known	Bacillibactin	nd
AFS095135_100_B5_140514_PROKKA_contig142_nrps1	AFS095135	Bacillus_mycoides	Cereus	NRPS	13	known	Kurstakin	73.9365
AFS002371_100_C5_140514_PROKKA_contig16_nrps1	AFS002371	Bacillus_cereus	Cereus	NRPS	0	unknown	N/A	47.1257
AFS002371_100_C5_140514_PROKKA_contig106_nrps1	AFS002371	Bacillus_cereus	Cereus	NRPS	2	known	Bacillibactin	42.6758
AFS002371_100_C5_140514_PROKKA_contig42_nrps1	AFS002371	Bacillus_cereus	Cereus	NRPS	3	known	Kurstakin	82.6646
AFS002371_100_C5_140514_PROKKA_contig3_putative_inner_membrane_transporter_YedA1	AFS002371	Bacillus_cereus	Cereus	NRPS	4	known	Bacillamide	nd
AFS093408_100_A6_140514_PROKKA_contig121_nrps1	AFS093408	Bacillus_mycoides	Cereus	NRPS	0	unknown	N/A	96.5443
AFS093408_100_A6_140514_PROKKA_contig111_nrps1	AFS093408	Bacillus_mycoides	Cereus	NRPS	2	known	Bacillibactin	45.605
AFS093408_100_A6_140514_PROKKA_contig58_nrps1	AFS093408	Bacillus_mycoides	Cereus	NRPS	13	known	Kurstakin	100
AFS043516_100_A7_140514_PROKKA_contig101_nrps1	AFS043516	Bacillus_cereus	Cereus	NRPS	2	known	Bacillibactin	71.6282
AFS043516_100_A7_140514_PROKKA_contig42_nrps1	AFS043516	Bacillus_cereus	Cereus	NRPS	4	known	Bacillamide	20.3768
AFS070615_61_A4_140312_PROKKA_contig2_hypothetical_protein1	AFS070615	Bacillus_cereus	Cereus	NRPS	2	known	Bacillibactin	nd
AFS070615_61_A4_140312_PROKKA_contig18_nrps1	AFS070615	Bacillus_cereus	Cereus	NRPS	4	known	Bacillamide	34.6417
AFS070247_61_B4_140312_PROKKA_contig4_Peptidoglycan_N_acetylglucosamine_deacetylase1	AFS070247	Bacillus_cereus	Cereus	NRPS	2	known	Bacillibactin	nd
AFS070247_61_B4_140312_PROKKA_contig21_nrps1	AFS070247	Bacillus_cereus	Cereus	NRPS	3	known	Kurstakin	NA
AFS070247_61_B4_140312_PROKKA_contig16_D_alanine__D_alanine_ligase1	AFS070247	Bacillus_cereus	Cereus	NRPS	7	known	Bacillamide	nd
AFS097474_61_F4_140312_PROKKA_contig4_hypothetical_protein1	AFS097474	Bacillus_cereus	Cereus	NRPS	2	known	Bacillibactin	nd
AFS097474_61_F4_140312_PROKKA_contig4_nrps1	AFS097474	Bacillus_cereus	Cereus	NRPS	3	known	Kurstakin	86.7148
AFS097474_61_F4_140312_PROKKA_contig3_putative_glucose_uptake_protein_GlcU1	AFS097474	Bacillus_cereus	Cereus	Hybrid	3	known	Zwittermicin	nd
AFS097474_61_F4_140312_PROKKA_contig15_nrps1	AFS097474	Bacillus_cereus	Cereus	NRPS	4	known	Bacillamide	44.712
AFS099102_61_H4_140312_PROKKA_contig7_nrps1	AFS099102	Bacillus_cereus	Cereus	NRPS	1	unknown	N/A	0
AFS099102_61_H4_140312_PROKKA_contig1_hypothetical_protein4	AFS099102	Bacillus_cereus	Cereus	NRPS	2	known	Bacillibactin	nd
AFS099102_61_H4_140312_PROKKA_contig1_hypothetical_protein3	AFS099102	Bacillus_cereus	Cereus	NRPS	3	known	Kurstakin	nd
AFS099102_61_H4_140312_PROKKA_contig17_nrps_t1pks1	AFS099102	Bacillus_cereus	Cereus	Hybrid	3	known	Zwittermicin	78.8855
AFS099102_61_H4_140312_PROKKA_contig1_nrps1	AFS099102	Bacillus_cereus	Cereus	NRPS	4	known	Bacillamide	23.1271
AFS006766_61_E6_140312_PROKKA_contig32_nrps1	AFS006766	Bacillus_cereus	Cereus	NRPS	2	known	Bacillibactin	0
AFS006766_61_E6_140312_PROKKA_contig14_nrps1	AFS006766	Bacillus_cereus	Cereus	NRPS	3	known	Kurstakin	64.9836
AFS006766_61_E6_140312_PROKKA_contig2_lantipeptide_nrps_t1pks1	AFS006766	Bacillus_cereus	Cereus	Hybrid	3	known	Zwittermicin	78.4433
AFS006766_61_E6_140312_PROKKA_contig12_nrps1	AFS006766	Bacillus_cereus	Cereus	NRPS	4	known	Bacillamide	0
AFS006766_61_E6_140312_PROKKA_contig57_nrps1	AFS006766	Bacillus_cereus	Cereus	NRPS	12	unknown	CATCATR	40.863
AFS065816_61_H6_140312_PROKKA_contig23_hypothetical_protein1	AFS065816	Bacillus_cereus	Cereus	NRPS	2	known	Bacillibactin	nd
AFS065816_61_H6_140312_PROKKA_contig23_Transposase_from_transposon_Tn9161	AFS065816	Bacillus_cereus	Cereus	NRPS	3	known	Kurstakin	nd
AFS065816_61_H6_140312_PROKKA_contig8_lantipeptide_nrps_t1pks1	AFS065816	Bacillus_cereus	Cereus	Hybrid	3	known	Zwittermicin	85.1088
AFS065816_61_H6_140312_PROKKA_contig5_nrps1	AFS065816	Bacillus_cereus	Cereus	NRPS	4	known	Bacillamide	18.7046
AFS051626_61_F7_140312_PROKKA_contig6_Peptidoglycan_N_acetylglucosamine_deacetylase1	AFS051626	Bacillus_cereus	Cereus	NRPS	2	known	Bacillibactin	nd
AFS051626_61_F7_140312_PROKKA_contig33_nrps1	AFS051626	Bacillus_cereus	Cereus	NRPS	3	known	Kurstakin	NA
AFS051626_61_F7_140312_PROKKA_contig20_nrps_t1pks1	AFS051626	Bacillus_cereus	Cereus	Hybrid	3	known	Zwittermicin	NA
AFS051626_61_F7_140312_PROKKA_contig7_Endoglucanase_precursor1	AFS051626	Bacillus_cereus	Cereus	NRPS	4	known	Bacillamide	nd
AFS077000_100_A8_140514_PROKKA_contig25_nrps1	AFS077000	Bacillus_cereus	Cereus	NRPS	2	known	Bacillibactin	0
AFS077000_100_A8_140514_PROKKA_contig1_nrps1	AFS077000	Bacillus_cereus	Cereus	NRPS	3	known	Kurstakin	78.14
AFS077000_100_A8_140514_PROKKA_contig31_nrps_t1pks1	AFS077000	Bacillus_cereus	Cereus	Hybrid	3	known	Zwittermicin	91.2485
AFS077000_100_A8_140514_PROKKA_contig47_nrps1	AFS077000	Bacillus_cereus	Cereus	NRPS	4	known	Bacillamide	28.6268
AFS005864_61_A10_140312_PROKKA_contig31_nrps1	AFS005864	Bacillus_cereus	Cereus	NRPS	2	known	Bacillibactin	NA
AFS005864_61_A10_140312_PROKKA_contig15_nrps1	AFS005864	Bacillus_cereus	Cereus	NRPS	3	known	Kurstakin	NA
AFS005864_61_A10_140312_PROKKA_contig17_2_aminoadipate_transaminase1	AFS005864	Bacillus_cereus	Cereus	NRPS	4	known	Bacillamide	nd
AFS062349_61_B10_140312_PROKKA_contig118_nrps1	AFS062349	Bacillus_mycoides	Cereus	NRPS	0	unknown	N/A	NA
AFS062349_61_B10_140312_PROKKA_contig120_nrps1	AFS062349	Bacillus_mycoides	Cereus	NRPS	0	unknown	N/A	NA
AFS062349_61_B10_140312_PROKKA_contig77_nrps1	AFS062349	Bacillus_mycoides	Cereus	NRPS	2	known	Bacillibactin	NA
AFS062349_61_B10_140312_PROKKA_contig41_nrps1	AFS062349	Bacillus_mycoides	Cereus	NRPS	13	known	Kurstakin	NA
AFS026185_61_F10_140312_PROKKA_contig171_nrps1	AFS026185	Bacillus_mycoides	Cereus	NRPS	2	known	Bacillibactin	NA
AFS026185_61_F10_140312_PROKKA_contig136_nrps1	AFS026185	Bacillus_mycoides	Cereus	NRPS	13	known	Kurstakin	NA
AFS002053_61_H11_140312_PROKKA_contig55_nrps1	AFS002053	Bacillus_cereus	Cereus	NRPS	2	known	Bacillibactin	NA
AFS002053_61_H11_140312_PROKKA_contig33_nrps1	AFS002053	Bacillus_cereus	Cereus	NRPS	3	known	Kurstakin	NA
AFS002053_61_H11_140312_PROKKA_contig18_Endoglucanase_precursor1	AFS002053	Bacillus_cereus	Cereus	NRPS	4	known	Bacillamide	nd
AFS049840_63_D8_140404_PROKKA_contig5_hypothetical_protein1	AFS049840	Bacillus_cereus	Cereus	NRPS	2	known	Bacillibactin	nd
AFS049840_63_D8_140404_PROKKA_contig5_nrps1	AFS049840	Bacillus_cereus	Cereus	NRPS	3	known	Kurstakin	66.0593
AFS049840_63_D8_140404_PROKKA_contig1_D_alanine__D_alanine_ligase1	AFS049840	Bacillus_cereus	Cereus	NRPS	4	known	Bacillamide	nd
AFS042904_63_B10_140404_PROKKA_contig18_nrps1	AFS042904	Bacillus_cereus	Cereus	NRPS	2	known	Bacillibactin	50.044
AFS042904_63_B10_140404_PROKKA_contig1_nrps1	AFS042904	Bacillus_cereus	Cereus	NRPS	15	unknown	CATCATR	99.1852
AFS060304_64_F2_140404_PROKKA_contig8_nrps1	AFS060304	Bacillus_anthracis	Cereus	NRPS	2	known	Bacillibactin	36.8143
AFS060304_64_F2_140404_PROKKA_contig28_nrps1	AFS060304	Bacillus_anthracis	Cereus	NRPS	3	known	Kurstakin	96.9321
AFS036521_64_F6_140404_PROKKA_contig34_nrps_transatpks1	AFS036521	Bacillus_cereus	Cereus	Hybrid	0	unknown	N/A	96.4244
AFS036521_64_F6_140404_PROKKA_contig2_nrps1	AFS036521	Bacillus_cereus	Cereus	NRPS	2	known	Bacillibactin	21.8319
AFS036521_64_F6_140404_PROKKA_contig5_nrps1	AFS036521	Bacillus_cereus	Cereus	NRPS	3	known	Kurstakin	59.1987
AFS036521_64_F6_140404_PROKKA_contig8_nrps1	AFS036521	Bacillus_cereus	Cereus	NRPS	4	known	Bacillamide	0
AFS030602_64_H12_140404_PROKKA_contig24_nrps1	AFS030602	Bacillus_cereus	Cereus	NRPS	0	unknown	N/A	NA
AFS030602_64_H12_140404_PROKKA_contig32_nrps1	AFS030602	Bacillus_cereus	Cereus	NRPS	0	unknown	N/A	NA
AFS030602_64_H12_140404_PROKKA_contig10_nrps1	AFS030602	Bacillus_cereus	Cereus	NRPS	2	known	Bacillibactin	NA
AFS088215_65_C4_140404_PROKKA_contig154_nrps1	AFS088215	Bacillus_mycoides	Cereus	NRPS	0	unknown	N/A	NA
AFS088215_65_C4_140404_PROKKA_contig89_nrps1	AFS088215	Bacillus_mycoides	Cereus	NRPS	0	unknown	N/A	NA
AFS088215_65_C4_140404_PROKKA_contig21_nrps1	AFS088215	Bacillus_mycoides	Cereus	NRPS	2	known	Bacillibactin	NA
AFS088215_65_C4_140404_PROKKA_contig16_nrps1	AFS088215	Bacillus_mycoides	Cereus	NRPS	10	known	Bacillamide	NA
AFS088215_65_C4_140404_PROKKA_contig71_nrps_transatpks1	AFS088215	Bacillus_mycoides	Cereus	Hybrid	10	unknown	N/A	NA
AFS088215_65_C4_140404_PROKKA_contig90_nrps1	AFS088215	Bacillus_mycoides	Cereus	NRPS	13	known	Kurstakin	NA
AFS003503_65_A5_140404_PROKKA_contig169_nrps1	AFS003503	Bacillus_mycoides	Cereus	NRPS	0	unknown	N/A	13.4018
AFS003503_65_A5_140404_PROKKA_contig11_Dimodular_nonribosomal_peptide_synthase1	AFS003503	Bacillus_mycoides	Cereus	NRPS	2	known	Bacillibactin	nd
AFS003503_65_A5_140404_PROKKA_contig16_nrps_transatpks1	AFS003503	Bacillus_mycoides	Cereus	Hybrid	10	unknown	N/A	69.3407
AFS003503_65_A5_140404_PROKKA_contig110_nrps1	AFS003503	Bacillus_mycoides	Cereus	NRPS	13	known	Kurstakin	89.4857
AFS076260_65_B6_140404_PROKKA_contig100_nrps1	AFS076260	Bacillus_thuringiensis	Cereus	NRPS	0	unknown	N/A	NA
AFS076260_65_B6_140404_PROKKA_contig105_nrps1	AFS076260	Bacillus_thuringiensis	Cereus	NRPS	0	unknown	N/A	NA
AFS076260_65_B6_140404_PROKKA_contig84_nrps1	AFS076260	Bacillus_thuringiensis	Cereus	NRPS	2	known	Bacillibactin	NA
AFS076260_65_B6_140404_PROKKA_contig40_nrps1	AFS076260	Bacillus_thuringiensis	Cereus	NRPS	3	known	Kurstakin	NA
AFS076260_65_B6_140404_PROKKA_contig8_nrps1	AFS076260	Bacillus_thuringiensis	Cereus	NRPS	4	known	Bacillamide	NA
AFS011216_65_E6_140404_PROKKA_contig17_nrps1	AFS011216	Bacillus_cereus	Cereus	NRPS	0	unknown	N/A	NA
AFS011216_65_E6_140404_PROKKA_contig37_nrps1	AFS011216	Bacillus_cereus	Cereus	NRPS	0	unknown	N/A	NA
AFS011216_65_E6_140404_PROKKA_contig48_nrps1	AFS011216	Bacillus_cereus	Cereus	NRPS	0	unknown	N/A	NA
AFS011216_65_E6_140404_PROKKA_contig29_nrps1	AFS011216	Bacillus_cereus	Cereus	NRPS	2	known	Bacillibactin	NA
AFS011216_65_E6_140404_PROKKA_contig28_nrps1	AFS011216	Bacillus_cereus	Cereus	NRPS	3	known	Kurstakin	NA
AFS011216_65_E6_140404_PROKKA_contig13_nrps1	AFS011216	Bacillus_cereus	Cereus	NRPS	4	known	Bacillamide	NA
AFS026476_65_F6_140404_PROKKA_contig24_nrps1	AFS026476	Bacillus_cereus	Cereus	NRPS	2	known	Bacillibactin	33.0555
AFS026476_65_F6_140404_PROKKA_contig3_nrps1	AFS026476	Bacillus_cereus	Cereus	NRPS	4	known	Bacillamide	64.868
AFS094920_68_F1_140404_PROKKA_contig11_nrps1	AFS094920	Bacillus_cereus	Cereus	NRPS	0	unknown	N/A	37.0794
AFS094920_68_F1_140404_PROKKA_contig28_Protein_FdhD1	AFS094920	Bacillus_cereus	Cereus	NRPS	0	unknown	N/A	nd
AFS094920_68_F1_140404_PROKKA_contig10_nrps1	AFS094920	Bacillus_cereus	Cereus	NRPS	2	known	Bacillibactin	17.4441
AFS094920_68_F1_140404_PROKKA_contig10_2_methylcitrate_dehydratase1	AFS094920	Bacillus_cereus	Cereus	NRPS	3	known	Kurstakin	nd
AFS094920_68_F1_140404_PROKKA_contig16_putative_inner_membrane_transporter_YedA1	AFS094920	Bacillus_cereus	Cereus	NRPS	4	known	Bacillamide	nd
AFS030475_100_H3_140514_PROKKA_contig34_nrps1	AFS030475	Bacillus_cereus	Cereus	NRPS	0	unknown	N/A	79.9971
AFS030475_100_H3_140514_PROKKA_contig35_nrps1	AFS030475	Bacillus_cereus	Cereus	NRPS	1	unknown	N/A	13.155
AFS030475_100_H3_140514_PROKKA_contig53_nrps1	AFS030475	Bacillus_cereus	Cereus	NRPS	2	known	Bacillibactin	0
AFS030475_100_H3_140514_PROKKA_contig55_nrps1	AFS030475	Bacillus_cereus	Cereus	NRPS	3	known	Kurstakin	50.4769
AFS030475_100_H3_140514_PROKKA_contig15_nrps_t1pks1	AFS030475	Bacillus_cereus	Cereus	Hybrid	3	known	Zwittermicin	77.3939
AFS030475_100_H3_140514_PROKKA_contig26_nrps1	AFS030475	Bacillus_cereus	Cereus	NRPS	4	known	Bacillamide	17.3453
AFS030475_100_H3_140514_PROKKA_contig5_t1pks_nrps1	AFS030475	Bacillus_cereus	Cereus	Hybrid	11	unknown	N/A	72.9262
AFS024482_66_H1_140404_PROKKA_contig109_nrps1	AFS024482	Bacillus_mycoides	Cereus	NRPS	0	unknown	N/A	NA
AFS024482_66_H1_140404_PROKKA_contig53_nrps1	AFS024482	Bacillus_mycoides	Cereus	NRPS	0	unknown	N/A	NA
AFS024482_66_H1_140404_PROKKA_contig38_nrps1	AFS024482	Bacillus_mycoides	Cereus	NRPS	2	known	Bacillibactin	NA
AFS024482_66_H1_140404_PROKKA_contig108_nrps1	AFS024482	Bacillus_mycoides	Cereus	NRPS	10	known	Bacillamide	NA
AFS024482_66_H1_140404_PROKKA_contig105_nrps1	AFS024482	Bacillus_mycoides	Cereus	NRPS	13	known	Kurstakin	NA
AFS087909_66_F3_140404_PROKKA_contig27_nrps1	AFS087909	Bacillus_mycoides	Cereus	NRPS	0	unknown	N/A	NA
AFS087909_66_F3_140404_PROKKA_contig28_nrps1	AFS087909	Bacillus_mycoides	Cereus	NRPS	2	known	Bacillibactin	NA
AFS087909_66_F3_140404_PROKKA_contig88_nrps1	AFS087909	Bacillus_mycoides	Cereus	NRPS	10	known	Bacillamide	NA
AFS087909_66_F3_140404_PROKKA_contig19_nrps_transatpks1	AFS087909	Bacillus_mycoides	Cereus	Hybrid	10	unknown	N/A	NA
AFS087909_66_F3_140404_PROKKA_contig16_nrps1	AFS087909	Bacillus_mycoides	Cereus	NRPS	13	known	Kurstakin	NA
AFS087909_66_F3_140404_PROKKA_contig65_nrps1	AFS087909	Bacillus_mycoides	Cereus	NRPS	25	unknown	N/A	NA
AFS051030_66_D5_140404_PROKKA_contig16_nrps1	AFS051030	Bacillus_cereus	Cereus	NRPS	1	unknown	N/A	16.8294
AFS051030_66_D5_140404_PROKKA_contig6_nrps1	AFS051030	Bacillus_cereus	Cereus	NRPS	2	known	Bacillibactin	29.7646
AFS051030_66_D5_140404_PROKKA_contig11_nrps1	AFS051030	Bacillus_cereus	Cereus	NRPS	3	known	Kurstakin	73.1988
AFS051030_66_D5_140404_PROKKA_contig59_nrps_t1pks1	AFS051030	Bacillus_cereus	Cereus	Hybrid	3	known	Zwittermicin	81.8566
AFS051030_66_D5_140404_PROKKA_contig15_nrps1	AFS051030	Bacillus_cereus	Cereus	NRPS	4	known	Bacillamide	23.4645
AFS051030_66_D5_140404_PROKKA_contig7_nrps1	AFS051030	Bacillus_cereus	Cereus	NRPS	12	unknown	CATCATR	60.0671
AFS095380_66_G6_140404_PROKKA_contig11_nrps1	AFS095380	Bacillus_cereus	Cereus	NRPS	2	known	Bacillibactin	NA
AFS095380_66_G6_140404_PROKKA_contig9_nrps1	AFS095380	Bacillus_cereus	Cereus	NRPS	3	known	Kurstakin	NA
AFS095380_66_G6_140404_PROKKA_contig18_putative_inner_membrane_transporter_YedA1	AFS095380	Bacillus_cereus	Cereus	NRPS	4	known	Bacillamide	nd
AFS064975_100_D4_140514_PROKKA_contig2_Peptidoglycan_N_acetylglucosamine_deacetylase1	AFS064975	Bacillus_cereus	Cereus	NRPS	2	known	Bacillibactin	nd
AFS064975_100_D4_140514_PROKKA_contig27_hypothetical_protein1	AFS064975	Bacillus_cereus	Cereus	NRPS	3	known	Kurstakin	nd
AFS064975_100_D4_140514_PROKKA_contig12_nrps_t1pks1	AFS064975	Bacillus_cereus	Cereus	Hybrid	3	known	Zwittermicin	74.1611
AFS064975_100_D4_140514_PROKKA_contig26_nrps1	AFS064975	Bacillus_cereus	Cereus	NRPS	4	known	Bacillamide	18.1148
AFS086178_68_D2_140404_PROKKA_contig11_nrps1	AFS086178	Bacillus_thuringiensis	Cereus	NRPS	1	unknown	N/A	15.8013
AFS086178_68_D2_140404_PROKKA_contig7_Transcriptional_regulator_LytR1	AFS086178	Bacillus_thuringiensis	Cereus	NRPS	2	known	Bacillibactin	nd
AFS086178_68_D2_140404_PROKKA_contig7_Peptidoglycan_N_acetylglucosamine_deacetylase1	AFS086178	Bacillus_thuringiensis	Cereus	NRPS	3	known	Kurstakin	nd
AFS086178_68_D2_140404_PROKKA_contig24_nrps_t1pks_lantipeptide1	AFS086178	Bacillus_thuringiensis	Cereus	Hybrid	3	known	Zwittermicin	91.8205
AFS086178_68_D2_140404_PROKKA_contig17_nrps1	AFS086178	Bacillus_thuringiensis	Cereus	NRPS	4	known	Bacillamide	26.8554
AFS086178_68_D2_140404_PROKKA_contig51_nrps1	AFS086178	Bacillus_thuringiensis	Cereus	NRPS	26	unknown	CATCATR	78.1542
AFS056009_68_G2_140404_PROKKA_contig9_nrps1	AFS056009	Bacillus_thuringiensis	Cereus	NRPS	1	unknown	N/A	NA
AFS056009_68_G2_140404_PROKKA_contig4_nrps1	AFS056009	Bacillus_thuringiensis	Cereus	NRPS	2	known	Bacillibactin	NA
AFS056009_68_G2_140404_PROKKA_contig14_nrps1	AFS056009	Bacillus_thuringiensis	Cereus	NRPS	3	known	Kurstakin	NA
AFS094706_100_E5_140514_PROKKA_contig35_nrps1	AFS094706	Bacillus_thuringiensis	Cereus	NRPS	0	unknown	N/A	47.4045
AFS094706_100_E5_140514_PROKKA_contig62_nrps1	AFS094706	Bacillus_thuringiensis	Cereus	NRPS	1	unknown	N/A	11.7889
AFS094706_100_E5_140514_PROKKA_contig56_nrps1	AFS094706	Bacillus_thuringiensis	Cereus	NRPS	2	known	Bacillibactin	0
AFS094706_100_E5_140514_PROKKA_contig43_nrps1	AFS094706	Bacillus_thuringiensis	Cereus	NRPS	3	known	Kurstakin	51.9122
AFS094706_100_E5_140514_PROKKA_contig61_nrps1	AFS094706	Bacillus_thuringiensis	Cereus	NRPS	4	known	Bacillamide	0
AFS094706_100_E5_140514_PROKKA_contig49_nrps1	AFS094706	Bacillus_thuringiensis	Cereus	NRPS	15	unknown	CATCATR	49.7716
AFS045441_68_G4_140404_PROKKA_contig127_nrps1	AFS045441	Bacillus_cereus	Cereus	NRPS	0	unknown	N/A	NA
AFS045441_68_G4_140404_PROKKA_contig206_nrps1	AFS045441	Bacillus_cereus	Cereus	NRPS	0	unknown	N/A	NA
AFS045441_68_G4_140404_PROKKA_contig129_nrps1	AFS045441	Bacillus_cereus	Cereus	NRPS	2	known	Bacillibactin	NA
AFS045441_68_G4_140404_PROKKA_contig29_nrps1	AFS045441	Bacillus_cereus	Cereus	NRPS	3	known	Kurstakin	NA
AFS045441_68_G4_140404_PROKKA_contig24_nrps_t1pks1	AFS045441	Bacillus_cereus	Cereus	Hybrid	3	known	Zwittermicin	NA
AFS045441_68_G4_140404_PROKKA_contig368_nrps1	AFS045441	Bacillus_cereus	Cereus	NRPS	10	known	Bacillamide	NA
AFS059859_69_H12_140404_PROKKA_contig4_Protein_FdhD1	AFS059859	Bacillus_thuringiensis	Cereus	NRPS	1	unknown	N/A	nd
AFS059859_69_H12_140404_PROKKA_contig14_nrps1	AFS059859	Bacillus_thuringiensis	Cereus	NRPS	2	known	Bacillibactin	25.6973
AFS059859_69_H12_140404_PROKKA_contig16_nrps1	AFS059859	Bacillus_thuringiensis	Cereus	NRPS	3	known	Kurstakin	80.2473
AFS059859_69_H12_140404_PROKKA_contig12_nrps1	AFS059859	Bacillus_thuringiensis	Cereus	NRPS	4	known	Bacillamide	21.0093
AFS059859_69_H12_140404_PROKKA_contig30_nrps1	AFS059859	Bacillus_thuringiensis	Cereus	NRPS	15	unknown	CATCATR	73.7125
AFS017371_100_F5_140514_PROKKA_contig14_nrps1	AFS017371	Bacillus_thuringiensis	Cereus	NRPS	1	unknown	N/A	16.9433
AFS017371_100_F5_140514_PROKKA_contig10_Transcriptional_regulator_LytR1	AFS017371	Bacillus_thuringiensis	Cereus	NRPS	2	known	Bacillibactin	nd
AFS017371_100_F5_140514_PROKKA_contig10_Peptidoglycan_N_acetylglucosamine_deacetylase1	AFS017371	Bacillus_thuringiensis	Cereus	NRPS	3	known	Kurstakin	nd
AFS017371_100_F5_140514_PROKKA_contig1_lantipeptide_nrps_t1pks1	AFS017371	Bacillus_thuringiensis	Cereus	Hybrid	3	known	Zwittermicin	56.9041
AFS017371_100_F5_140514_PROKKA_contig34_nrps1	AFS017371	Bacillus_thuringiensis	Cereus	NRPS	4	known	Bacillamide	0
AFS079345_71_F1_140411_PROKKA_contig30_nrps1	AFS079345	Bacillus_cereus	Cereus	NRPS	0	unknown	N/A	100
AFS079345_71_F1_140411_PROKKA_contig40_nrps1	AFS079345	Bacillus_cereus	Cereus	NRPS	2	known	Bacillibactin	29.6159
AFS079345_71_F1_140411_PROKKA_contig76_nrps1	AFS079345	Bacillus_cereus	Cereus	NRPS	3	known	Kurstakin	90.0059
AFS079345_71_F1_140411_PROKKA_contig23_2_aminoadipate_transaminase1	AFS079345	Bacillus_cereus	Cereus	NRPS	4	known	Bacillamide	nd
AFS079345_71_F1_140411_PROKKA_contig31_nrps1	AFS079345	Bacillus_cereus	Cereus	NRPS	14	unknown	N/A	82.2317
AFS079345_71_F1_140411_PROKKA_contig46_nrps1	AFS079345	Bacillus_cereus	Cereus	NRPS	15	unknown	CATCATR	100
AFS064408_100_C6_140514_PROKKA_contig5_nrps1	AFS064408	Bacillus_cereus	Cereus	NRPS	0	unknown	N/A	41.8663
AFS064408_100_C6_140514_PROKKA_contig2_nrps1	AFS064408	Bacillus_cereus	Cereus	NRPS	2	known	Bacillibactin	48.8439
AFS064408_100_C6_140514_PROKKA_contig9_2_aminoadipate_transaminase1	AFS064408	Bacillus_cereus	Cereus	NRPS	4	known	Bacillamide	nd
AFS064408_100_C6_140514_PROKKA_contig50_nrps_transatpks1	AFS064408	Bacillus_cereus	Cereus	Hybrid	5	unknown	N/A	48.6092
AFS064408_100_C6_140514_PROKKA_contig54_nrps1	AFS064408	Bacillus_cereus	Cereus	NRPS	6	unknown	N/A	99.935
AFS064408_100_C6_140514_PROKKA_contig43_nrps1	AFS064408	Bacillus_cereus	Cereus	NRPS	19	unknown	CATCATR	91.8273
AFS027862_100_D6_140514_PROKKA_contig35_nrps1	AFS027862	Bacillus_cereus	Cereus	NRPS	2	known	Bacillibactin	17.3607
AFS027862_100_D6_140514_PROKKA_contig20_nrps1	AFS027862	Bacillus_cereus	Cereus	NRPS	3	known	Kurstakin	100
AFS027862_100_D6_140514_PROKKA_contig4_nrps1	AFS027862	Bacillus_cereus	Cereus	NRPS	4	known	Bacillamide	20.3755
AFS049207_100_C7_140514_PROKKA_contig24_nrps1	AFS049207	Bacillus_thuringiensis	Cereus	NRPS	1	unknown	N/A	28.0313
AFS049207_100_C7_140514_PROKKA_contig27_nrps1	AFS049207	Bacillus_thuringiensis	Cereus	NRPS	2	known	Bacillibactin	28.8249
AFS049207_100_C7_140514_PROKKA_contig20_nrps1	AFS049207	Bacillus_thuringiensis	Cereus	NRPS	3	known	Kurstakin	86.5469
AFS049207_100_C7_140514_PROKKA_contig12_nrps1	AFS049207	Bacillus_thuringiensis	Cereus	NRPS	4	known	Bacillamide	54.9986
AFS075437_79_H8_140604_PROKKA_contig39_nrps1	AFS075437	Bacillus_cereus	Cereus	NRPS	2	known	Bacillibactin	0
AFS075437_79_H8_140604_PROKKA_contig4_nrps1	AFS075437	Bacillus_cereus	Cereus	NRPS	3	known	Kurstakin	0
AFS075437_79_H8_140604_PROKKA_contig18_2_aminoadipate_transaminase1	AFS075437	Bacillus_cereus	Cereus	NRPS	4	known	Bacillamide	nd
AFS064122_79_B10_140604_PROKKA_contig15_Dimodular_nonribosomal_peptide_synthase1	AFS064122	Bacillus_mycoides	Cereus	NRPS	2	known	Bacillibactin	nd
AFS064122_79_B10_140604_PROKKA_contig112_nrps1	AFS064122	Bacillus_mycoides	Cereus	NRPS	13	known	Kurstakin	100
AFS059242_79_D11_140604_PROKKA_contig11_nrps1	AFS059242	Bacillus_thuringiensis	Cereus	NRPS	1	unknown	N/A	13.0496
AFS059242_79_D11_140604_PROKKA_contig6_nrps1	AFS059242	Bacillus_thuringiensis	Cereus	NRPS	2	known	Bacillibactin	18.6079
AFS059242_79_D11_140604_PROKKA_contig25_nrps1	AFS059242	Bacillus_thuringiensis	Cereus	NRPS	3	known	Kurstakin	54.7215
AFS059242_79_D11_140604_PROKKA_contig7_D_alanine__D_alanine_ligase1	AFS059242	Bacillus_thuringiensis	Cereus	NRPS	4	known	Bacillamide	nd
AFS059242_79_D11_140604_PROKKA_contig48_nrps1	AFS059242	Bacillus_thuringiensis	Cereus	NRPS	26	unknown	CATCATR	74.7501
AFS060293_80_A2_140604_PROKKA_contig36_nrps1	AFS060293	Bacillus_cereus	Cereus	NRPS	2	known	Bacillibactin	0
AFS060293_80_A2_140604_PROKKA_contig28_nrps1	AFS060293	Bacillus_cereus	Cereus	NRPS	3	known	Kurstakin	0
AFS060293_80_A2_140604_PROKKA_contig2_nrps1	AFS060293	Bacillus_cereus	Cereus	NRPS	4	known	Bacillamide	0
AFS081470_100_B9_140514_PROKKA_contig44_nrps1	AFS081470	Bacillus_thuringiensis	Cereus	NRPS	1	unknown	N/A	0
AFS081470_100_B9_140514_PROKKA_contig13_nrps1	AFS081470	Bacillus_thuringiensis	Cereus	NRPS	2	known	Bacillibactin	0
AFS081470_100_B9_140514_PROKKA_contig45_nrps1	AFS081470	Bacillus_thuringiensis	Cereus	NRPS	3	known	Kurstakin	74.1461
AFS081470_100_B9_140514_PROKKA_contig24_D_alanine__D_alanine_ligase1	AFS081470	Bacillus_thuringiensis	Cereus	NRPS	4	known	Bacillamide	nd
AFS081470_100_B9_140514_PROKKA_contig51_nrps1	AFS081470	Bacillus_thuringiensis	Cereus	NRPS	8	unknown	N/A	66.1706
AFS081470_100_B9_140514_PROKKA_contig13_Bacitracin_export_ATP_binding_protein_BceA1	AFS081470	Bacillus_thuringiensis	Cereus	Hybrid	8	unknown	N/A	nd
AFS081470_100_B9_140514_PROKKA_contig21_nrps1	AFS081470	Bacillus_thuringiensis	Cereus	NRPS	15	unknown	CATCATR	76.697
AFS078332_84_B11_140604_PROKKA_contig373_nrps1	AFS078332	Bacillus_thuringiensis	Cereus	NRPS	0	unknown	N/A	100
AFS078332_84_B11_140604_PROKKA_contig468_nrps1	AFS078332	Bacillus_thuringiensis	Cereus	NRPS	0	unknown	N/A	100
AFS078332_84_B11_140604_PROKKA_contig235_nrps_t1pks1	AFS078332	Bacillus_thuringiensis	Cereus	Hybrid	0	unknown	N/A	99.9941
AFS078332_84_B11_140604_PROKKA_contig8_nrps_t1pks1	AFS078332	Bacillus_thuringiensis	Cereus	Hybrid	0	unknown	N/A	86.3638
AFS078332_84_B11_140604_PROKKA_contig62_nrps1	AFS078332	Bacillus_thuringiensis	Cereus	NRPS	2	known	Bacillibactin	0
AFS078332_84_B11_140604_PROKKA_contig113_nrps1	AFS078332	Bacillus_thuringiensis	Cereus	NRPS	3	known	Kurstakin	99.0891
AFS078332_84_B11_140604_PROKKA_contig145_nrps1	AFS078332	Bacillus_thuringiensis	Cereus	NRPS	10	known	Bacillamide	90.74
AFS087793_84_E11_140604_PROKKA_contig14_nrps1	AFS087793	Bacillus_cereus	Cereus	NRPS	1	unknown	N/A	18.1514
AFS087793_84_E11_140604_PROKKA_contig63_nrps1	AFS087793	Bacillus_cereus	Cereus	NRPS	2	known	Bacillibactin	26.8471
AFS087793_84_E11_140604_PROKKA_contig195_nrps1	AFS087793	Bacillus_cereus	Cereus	NRPS	3	known	Kurstakin	93.7851
AFS087793_84_E11_140604_PROKKA_contig34_nrps1	AFS087793	Bacillus_cereus	Cereus	NRPS	4	known	Bacillamide	26.7572
AFS043269_100_D10_140514_PROKKA_contig3_nrps1	AFS043269	Bacillus_cereus	Cereus	NRPS	2	known	Bacillibactin	22.4933
AFS043269_100_D10_140514_PROKKA_contig35_nrps1	AFS043269	Bacillus_cereus	Cereus	NRPS	3	known	Kurstakin	60.0244
AFS043269_100_D10_140514_PROKKA_contig19_D_alanine__D_alanine_ligase1	AFS043269	Bacillus_cereus	Cereus	NRPS	4	known	Bacillamide	nd
AFS026518_100_E10_140514_PROKKA_contig82_nrps1	AFS026518	Bacillus_cereus	Cereus	NRPS	0	unknown	N/A	100
AFS026518_100_E10_140514_PROKKA_contig23_nrps1	AFS026518	Bacillus_cereus	Cereus	NRPS	2	known	Bacillibactin	20.7849
AFS026518_100_E10_140514_PROKKA_contig5_nrps1	AFS026518	Bacillus_cereus	Cereus	NRPS	4	known	Bacillamide	18.895
AFS026518_100_E10_140514_PROKKA_contig77_nrps_t1pks1	AFS026518	Bacillus_cereus	Cereus	Hybrid	7	unknown	N/A	87.9218
AFS005430_100_E12_140514_PROKKA_contig41_nrps1	AFS005430	Bacillus_cereus	Cereus	NRPS	0	unknown	N/A	59.3057
AFS005430_100_E12_140514_PROKKA_contig25_nrps1	AFS005430	Bacillus_cereus	Cereus	NRPS	2	known	Bacillibactin	16.2417
AFS005430_100_E12_140514_PROKKA_contig22_nrps1	AFS005430	Bacillus_cereus	Cereus	NRPS	3	known	Kurstakin	88.6067
AFS005430_100_E12_140514_PROKKA_contig60_nrps1	AFS005430	Bacillus_cereus	Cereus	NRPS	26	unknown	CATCATR	78.6757
AFS002920_100_G12_140514_PROKKA_contig53_nrps1	AFS002920	Bacillus_thuringiensis	Cereus	NRPS	2	known	Bacillibactin	22.2339
AFS002920_100_G12_140514_PROKKA_contig31_nrps1	AFS002920	Bacillus_thuringiensis	Cereus	NRPS	3	known	Kurstakin	51.1298
AFS002920_100_G12_140514_PROKKA_contig21_nrps_t1pks1	AFS002920	Bacillus_thuringiensis	Cereus	Hybrid	3	known	Zwittermicin	91.0381
AFS002920_100_G12_140514_PROKKA_contig6_nrps1	AFS002920	Bacillus_thuringiensis	Cereus	NRPS	4	known	Bacillamide	0
AFS002920_100_G12_140514_PROKKA_contig40_nrps_transatpks1	AFS002920	Bacillus_thuringiensis	Cereus	Hybrid	4	unknown	N/A	51.5564
AFS002920_100_G12_140514_PROKKA_contig82_nrps1	AFS002920	Bacillus_thuringiensis	Cereus	NRPS	6	unknown	N/A	49.2925
AFS002920_100_G12_140514_PROKKA_contig44_nrps1	AFS002920	Bacillus_thuringiensis	Cereus	NRPS	12	unknown	CATCATR	88.3123
AFS040286_100_H12_140514_PROKKA_contig53_nrps1	AFS040286	Bacillus_thuringiensis	Cereus	NRPS	0	unknown	N/A	0
AFS040286_100_H12_140514_PROKKA_contig45_nrps1	AFS040286	Bacillus_thuringiensis	Cereus	NRPS	2	known	Bacillibactin	0
AFS040286_100_H12_140514_PROKKA_contig25_nrps1	AFS040286	Bacillus_thuringiensis	Cereus	NRPS	3	known	Kurstakin	10.7473
AFS040286_100_H12_140514_PROKKA_contig53_Surfactin_synthase_subunit_11	AFS040286	Bacillus_thuringiensis	Cereus	Hybrid	3	known	Zwittermicin	nd
AFS040286_100_H12_140514_PROKKA_contig37_nrps1	AFS040286	Bacillus_thuringiensis	Cereus	NRPS	4	known	Bacillamide	0
AFS040286_100_H12_140514_PROKKA_contig38_nrps1	AFS040286	Bacillus_thuringiensis	Cereus	NRPS	6	unknown	N/A	0
AFS040286_100_H12_140514_PROKKA_contig30_nrps1	AFS040286	Bacillus_thuringiensis	Cereus	NRPS	12	unknown	CATCATR	0
AFS008265_73_A1_140411_PROKKA_contig5_nrps1	AFS008265	Bacillus_cereus	Cereus	NRPS	0	unknown	N/A	NA
AFS008265_73_A1_140411_PROKKA_contig152_nrps1	AFS008265	Bacillus_cereus	Cereus	NRPS	2	known	Bacillibactin	NA
AFS008265_73_A1_140411_PROKKA_contig238_nrps1	AFS008265	Bacillus_cereus	Cereus	NRPS	3	known	Kurstakin	NA
AFS008265_73_A1_140411_PROKKA_contig82_nrps_t1pks1	AFS008265	Bacillus_cereus	Cereus	Hybrid	3	known	Zwittermicin	NA
AFS008265_73_A1_140411_PROKKA_contig30_nrps1	AFS008265	Bacillus_cereus	Cereus	NRPS	10	known	Bacillamide	NA
AFS001450_73_B1_140411_PROKKA_contig76_nrps1	AFS001450	Bacillus_cereus	Cereus	NRPS	2	known	Bacillibactin	62.5142
AFS001450_73_B1_140411_PROKKA_contig181_nrps1	AFS001450	Bacillus_cereus	Cereus	NRPS	3	known	Kurstakin	99.5579
AFS001450_73_B1_140411_PROKKA_contig57_nrps1	AFS001450	Bacillus_cereus	Cereus	NRPS	10	known	Bacillamide	71.4778
AFS059543_73_C1_140411_PROKKA_contig106_nrps1	AFS059543	Bacillus_cereus	Cereus	NRPS	2	known	Bacillibactin	68.6103
AFS059543_73_C1_140411_PROKKA_contig92_nrps1	AFS059543	Bacillus_cereus	Cereus	NRPS	3	known	Kurstakin	86.5946
AFS059543_73_C1_140411_PROKKA_contig128_nrps1	AFS059543	Bacillus_cereus	Cereus	NRPS	10	known	Bacillamide	67.9968
AFS059543_73_C1_140411_PROKKA_contig19_nrps1	AFS059543	Bacillus_cereus	Cereus	NRPS	16	unknown	N/A	99.9944
AFS070891_73_D1_140411_PROKKA_contig31_nrps1	AFS070891	Bacillus_cereus	Cereus	NRPS	1	unknown	N/A	0
AFS070891_73_D1_140411_PROKKA_contig74_nrps1	AFS070891	Bacillus_cereus	Cereus	NRPS	2	known	Bacillibactin	21.7971
AFS070891_73_D1_140411_PROKKA_contig66_nrps1	AFS070891	Bacillus_cereus	Cereus	NRPS	3	known	Kurstakin	92.3517
AFS070891_73_D1_140411_PROKKA_contig29_nrps_t1pks1	AFS070891	Bacillus_cereus	Cereus	Hybrid	3	known	Zwittermicin	62.3659
AFS070891_73_D1_140411_PROKKA_contig77_nrps1	AFS070891	Bacillus_cereus	Cereus	NRPS	4	known	Bacillamide	18.1327
AFS025485_73_E1_140411_PROKKA_contig85_nrps1	AFS025485	Bacillus_cereus	Cereus	NRPS	0	unknown	N/A	NA
AFS025485_73_E1_140411_PROKKA_contig115_nrps1	AFS025485	Bacillus_cereus	Cereus	NRPS	2	known	Bacillibactin	NA
AFS025485_73_E1_140411_PROKKA_contig26_nrps1	AFS025485	Bacillus_cereus	Cereus	NRPS	3	known	Kurstakin	NA
AFS025485_73_E1_140411_PROKKA_contig105_nrps_t1pks1	AFS025485	Bacillus_cereus	Cereus	Hybrid	3	known	Zwittermicin	NA
AFS025485_73_E1_140411_PROKKA_contig218_nrps1	AFS025485	Bacillus_cereus	Cereus	NRPS	10	known	Bacillamide	NA
AFS045990_73_G1_140411_PROKKA_contig70_nrps1	AFS045990	Bacillus_cereus	Cereus	NRPS	2	known	Bacillibactin	NA
AFS045990_73_G1_140411_PROKKA_contig98_nrps1	AFS045990	Bacillus_cereus	Cereus	NRPS	3	known	Kurstakin	NA
AFS045990_73_G1_140411_PROKKA_contig59_nrps1	AFS045990	Bacillus_cereus	Cereus	NRPS	7	known	Bacillamide	NA
AFS019247_73_H1_140411_PROKKA_contig149_nrps1	AFS019247	Bacillus_cereus	Cereus	NRPS	0	unknown	N/A	84.746
AFS019247_73_H1_140411_PROKKA_contig397_nrps1	AFS019247	Bacillus_cereus	Cereus	NRPS	0	unknown	N/A	50.1961
AFS019247_73_H1_140411_PROKKA_contig195_nrps1	AFS019247	Bacillus_cereus	Cereus	NRPS	2	known	Bacillibactin	48.5693
AFS019247_73_H1_140411_PROKKA_contig227_nrps1	AFS019247	Bacillus_cereus	Cereus	NRPS	3	known	Kurstakin	97.0635
AFS019247_73_H1_140411_PROKKA_contig33_nrps_t1pks1	AFS019247	Bacillus_cereus	Cereus	Hybrid	3	known	Zwittermicin	69.2761
AFS019247_73_H1_140411_PROKKA_contig284_nrps1	AFS019247	Bacillus_cereus	Cereus	NRPS	4	known	Bacillamide	0
AFS047495_73_A2_140411_PROKKA_contig96_nrps1	AFS047495	Bacillus_thuringiensis	Cereus	NRPS	2	known	Bacillibactin	28.7882
AFS047495_73_A2_140411_PROKKA_contig87_nrps1	AFS047495	Bacillus_thuringiensis	Cereus	NRPS	3	known	Kurstakin	71.511
AFS047495_73_A2_140411_PROKKA_contig13_lantipeptide_nrps_t1pks1	AFS047495	Bacillus_thuringiensis	Cereus	Hybrid	3	known	Zwittermicin	96.2314
AFS047495_73_A2_140411_PROKKA_contig61_nrps1	AFS047495	Bacillus_thuringiensis	Cereus	NRPS	6	unknown	N/A	66.8744
AFS047495_73_A2_140411_PROKKA_contig24_nrps1	AFS047495	Bacillus_thuringiensis	Cereus	NRPS	12	unknown	CATCATR	59.4476
AFS032567_73_B2_140411_PROKKA_contig90_nrps1	AFS032567	Bacillus_cereus	Cereus	NRPS	0	unknown	N/A	65.2979
AFS032567_73_B2_140411_PROKKA_contig96_nrps1	AFS032567	Bacillus_cereus	Cereus	NRPS	2	known	Bacillibactin	5.7429
AFS032567_73_B2_140411_PROKKA_contig18_nrps1	AFS032567	Bacillus_cereus	Cereus	NRPS	3	known	Kurstakin	70.3567
AFS032567_73_B2_140411_PROKKA_contig47_nrps_t1pks1	AFS032567	Bacillus_cereus	Cereus	Hybrid	3	known	Zwittermicin	84.7372
AFS032567_73_B2_140411_PROKKA_contig28_nrps1	AFS032567	Bacillus_cereus	Cereus	NRPS	10	known	Bacillamide	0
AFS026252_73_C2_140411_PROKKA_contig422_nrps1	AFS026252	Bacillus_thuringiensis	Cereus	NRPS	0	unknown	N/A	99.9911
AFS026252_73_C2_140411_PROKKA_contig34_nrps1	AFS026252	Bacillus_thuringiensis	Cereus	NRPS	2	known	Bacillibactin	27.3629
AFS026252_73_C2_140411_PROKKA_contig17_nrps1	AFS026252	Bacillus_thuringiensis	Cereus	NRPS	3	known	Kurstakin	88.4933
AFS026252_73_C2_140411_PROKKA_contig64_nrps_t1pks1	AFS026252	Bacillus_thuringiensis	Cereus	Hybrid	3	known	Zwittermicin	71.5119
AFS026252_73_C2_140411_PROKKA_contig57_nrps1	AFS026252	Bacillus_thuringiensis	Cereus	NRPS	6	unknown	N/A	48.7911
AFS026252_73_C2_140411_PROKKA_contig85_nrps1	AFS026252	Bacillus_thuringiensis	Cereus	NRPS	10	known	Bacillamide	25.5018
AFS026252_73_C2_140411_PROKKA_contig240_nrps1	AFS026252	Bacillus_thuringiensis	Cereus	NRPS	12	unknown	CATCATR	42.5964
AFS026252_73_C2_140411_PROKKA_contig40_transatpks_nrps1	AFS026252	Bacillus_thuringiensis	Cereus	Hybrid	17	unknown	N/A	83.7563
AFS014847_73_D2_140411_PROKKA_contig100_nrps1	AFS014847	Bacillus_cereus	Cereus	NRPS	1	unknown	N/A	1.05784
AFS014847_73_D2_140411_PROKKA_contig29_nrps1	AFS014847	Bacillus_cereus	Cereus	NRPS	2	known	Bacillibactin	19.351
AFS014847_73_D2_140411_PROKKA_contig170_nrps1	AFS014847	Bacillus_cereus	Cereus	NRPS	3	known	Kurstakin	81.7773
AFS014847_73_D2_140411_PROKKA_contig50_nrps_t1pks1	AFS014847	Bacillus_cereus	Cereus	Hybrid	3	known	Zwittermicin	89.0305
AFS014847_73_D2_140411_PROKKA_contig177_nrps1	AFS014847	Bacillus_cereus	Cereus	NRPS	10	known	Bacillamide	77.6353
AFS014847_73_D2_140411_PROKKA_contig95_nrps1	AFS014847	Bacillus_cereus	Cereus	NRPS	12	unknown	CATCATR	55.8932
AFS000144_73_E2_140411_PROKKA_contig166_nrps1	AFS000144	Bacillus_cereus	Cereus	NRPS	0	unknown	N/A	NA
AFS000144_73_E2_140411_PROKKA_contig51_nrps1	AFS000144	Bacillus_cereus	Cereus	NRPS	2	known	Bacillibactin	NA
AFS000144_73_E2_140411_PROKKA_contig133_nrps1	AFS000144	Bacillus_cereus	Cereus	NRPS	3	known	Kurstakin	NA
AFS000144_73_E2_140411_PROKKA_contig69_nrps_t1pks1	AFS000144	Bacillus_cereus	Cereus	Hybrid	3	known	Zwittermicin	NA
AFS000144_73_E2_140411_PROKKA_contig135_nrps1	AFS000144	Bacillus_cereus	Cereus	NRPS	10	known	Bacillamide	NA
AFS023423_73_F2_140411_PROKKA_contig3_nrps1	AFS023423	Bacillus_cereus	Cereus	NRPS	2	known	Bacillibactin	NA
AFS023423_73_F2_140411_PROKKA_contig8_hypothetical_protein1	AFS023423	Bacillus_cereus	Cereus	NRPS	3	known	Kurstakin	nd
AFS023423_73_F2_140411_PROKKA_contig11_Endoglucanase_precursor1	AFS023423	Bacillus_cereus	Cereus	NRPS	4	known	Bacillamide	nd
AFS018713_73_G2_140411_PROKKA_contig35_nrps1	AFS018713	Bacillus_cereus	Cereus	NRPS	2	known	Bacillibactin	NA
AFS018713_73_G2_140411_PROKKA_contig13_nrps1	AFS018713	Bacillus_cereus	Cereus	NRPS	4	known	Bacillamide	NA
AFS061760_73_H2_140411_PROKKA_contig57_nrps1	AFS061760	Bacillus_thuringiensis	Cereus	NRPS	2	known	Bacillibactin	68.0715
AFS061760_73_H2_140411_PROKKA_contig42_nrps1	AFS061760	Bacillus_thuringiensis	Cereus	NRPS	3	known	Kurstakin	67.1476
AFS061760_73_H2_140411_PROKKA_contig12_nrps1	AFS061760	Bacillus_thuringiensis	Cereus	NRPS	4	known	Bacillamide	44.9923
AFS061760_73_H2_140411_PROKKA_contig33_nrps1	AFS061760	Bacillus_thuringiensis	Cereus	NRPS	5	unknown	CATCATR	83.7859
AFS003338_73_A3_140411_PROKKA_contig24_nrps1	AFS003338	Bacillus_cereus	Cereus	NRPS	2	known	Bacillibactin	NA
AFS003338_73_A3_140411_PROKKA_contig74_nrps1	AFS003338	Bacillus_cereus	Cereus	NRPS	3	known	Kurstakin	NA
AFS003338_73_A3_140411_PROKKA_contig40_nrps_t1pks1	AFS003338	Bacillus_cereus	Cereus	Hybrid	3	known	Zwittermicin	NA
AFS003338_73_A3_140411_PROKKA_contig95_nrps1	AFS003338	Bacillus_cereus	Cereus	NRPS	4	known	Bacillamide	NA
AFS099912_73_B3_140411_PROKKA_contig168_nrps1	AFS099912	Bacillus_mycoides	Cereus	NRPS	0	unknown	N/A	61.2842
AFS099912_73_B3_140411_PROKKA_contig169_nrps1	AFS099912	Bacillus_mycoides	Cereus	NRPS	0	unknown	N/A	100
AFS099912_73_B3_140411_PROKKA_contig221_nrps1	AFS099912	Bacillus_mycoides	Cereus	NRPS	0	unknown	N/A	100
AFS099912_73_B3_140411_PROKKA_contig29_nrps1	AFS099912	Bacillus_mycoides	Cereus	NRPS	0	unknown	N/A	46.4506
AFS099912_73_B3_140411_PROKKA_contig48_nrps1	AFS099912	Bacillus_mycoides	Cereus	NRPS	2	known	Bacillibactin	61.8855
AFS099912_73_B3_140411_PROKKA_contig86_nrps1	AFS099912	Bacillus_mycoides	Cereus	NRPS	10	known	Bacillamide	100
AFS099912_73_B3_140411_PROKKA_contig174_nrps1	AFS099912	Bacillus_mycoides	Cereus	NRPS	13	known	Kurstakin	96.8624
AFS099912_73_B3_140411_PROKKA_contig109_nrps1	AFS099912	Bacillus_mycoides	Cereus	NRPS	17	unknown	CATCATR	98.2847
AFS032644_73_C3_140411_PROKKA_contig20_nrps1	AFS032644	Bacillus_sp	Other	NRPS	0	unknown	N/A	59.5399
AFS032644_73_C3_140411_PROKKA_contig38_nrps1	AFS032644	Bacillus_sp	Other	NRPS	2	known	Bacillibactin	55.1315
AFS032644_73_C3_140411_PROKKA_contig126_nrps1	AFS032644	Bacillus_sp	Other	NRPS	13	known	Kurstakin	100
AFS032644_73_C3_140411_PROKKA_contig50_nrps1	AFS032644	Bacillus_sp	Other	NRPS	18	unknown	N/A	59.8035
AFS067067_73_D3_140411_PROKKA_contig5_nrps1	AFS067067	Bacillus_cereus	Cereus	NRPS	2	known	Bacillibactin	48.6255
AFS067067_73_D3_140411_PROKKA_contig78_nrps1	AFS067067	Bacillus_cereus	Cereus	NRPS	3	known	Kurstakin	100
AFS067067_73_D3_140411_PROKKA_contig6_nrps1	AFS067067	Bacillus_cereus	Cereus	NRPS	7	known	Bacillamide	43.9054
AFS032210_73_E3_140411_PROKKA_contig140_nrps1	AFS032210	Bacillus_mycoides	Cereus	NRPS	0	unknown	N/A	100
AFS032210_73_E3_140411_PROKKA_contig51_nrps1	AFS032210	Bacillus_mycoides	Cereus	NRPS	0	unknown	N/A	85.6572
AFS032210_73_E3_140411_PROKKA_contig33_nrps_transatpks1	AFS032210	Bacillus_mycoides	Cereus	Hybrid	0	unknown	N/A	82.5714
AFS032210_73_E3_140411_PROKKA_contig118_nrps1	AFS032210	Bacillus_mycoides	Cereus	NRPS	2	known	Bacillibactin	93.4279
AFS032210_73_E3_140411_PROKKA_contig245_nrps1	AFS032210	Bacillus_mycoides	Cereus	NRPS	13	known	Kurstakin	100
AFS080834_73_G3_140411_PROKKA_contig10_nrps1	AFS080834	Bacillus_mycoides	Cereus	NRPS	2	known	Bacillibactin	NA
AFS080834_73_G3_140411_PROKKA_contig54_nrps_transatpks1	AFS080834	Bacillus_mycoides	Cereus	Hybrid	12	unknown	N/A	NA
AFS080834_73_G3_140411_PROKKA_contig91_nrps1	AFS080834	Bacillus_mycoides	Cereus	NRPS	13	known	Kurstakin	NA
AFS048987_73_A4_140411_PROKKA_contig175_nrps1	AFS048987	Bacillus_cereus	Cereus	NRPS	2	known	Bacillibactin	NA
AFS048987_73_A4_140411_PROKKA_contig73_nrps1	AFS048987	Bacillus_cereus	Cereus	NRPS	4	known	Bacillamide	NA
AFS064666_73_B4_140411_PROKKA_contig3_nrps1	AFS064666	Bacillus_cereus	Cereus	NRPS	2	known	Bacillibactin	44.2205
AFS064666_73_B4_140411_PROKKA_contig52_nrps1	AFS064666	Bacillus_cereus	Cereus	NRPS	4	known	Bacillamide	32.823
AFS041177_73_C4_140411_PROKKA_contig5_nrps1	AFS041177	Bacillus_cereus	Cereus	NRPS	2	known	Bacillibactin	43.9177
AFS041177_73_C4_140411_PROKKA_contig81_nrps1	AFS041177	Bacillus_cereus	Cereus	NRPS	7	known	Bacillamide	44.4786
AFS041177_73_C4_140411_PROKKA_contig42_nrps1	AFS041177	Bacillus_cereus	Cereus	NRPS	9	unknown	N/A	92.1431
AFS041177_73_C4_140411_PROKKA_contig54_nrps1	AFS041177	Bacillus_cereus	Cereus	NRPS	19	unknown	CATCATR	95.6721
AFS041432_73_D4_140411_PROKKA_contig55_nrps1	AFS041432	Bacillus_cereus	Cereus	NRPS	2	known	Bacillibactin	28.3867
AFS041432_73_D4_140411_PROKKA_contig143_nrps1	AFS041432	Bacillus_cereus	Cereus	NRPS	10	known	Bacillamide	53.2738
AFS064159_73_E4_140411_PROKKA_contig137_nrps1	AFS064159	Bacillus_cereus	Cereus	NRPS	0	unknown	N/A	NA
AFS064159_73_E4_140411_PROKKA_contig63_nrps1	AFS064159	Bacillus_cereus	Cereus	NRPS	2	known	Bacillibactin	NA
AFS064159_73_E4_140411_PROKKA_contig112_nrps1	AFS064159	Bacillus_cereus	Cereus	NRPS	6	unknown	N/A	NA
AFS064159_73_E4_140411_PROKKA_contig191_nrps1	AFS064159	Bacillus_cereus	Cereus	NRPS	10	known	Bacillamide	NA
AFS001073_73_F4_140411_PROKKA_contig42_nrps1	AFS001073	Bacillus_cereus	Cereus	NRPS	0	unknown	N/A	58.37
AFS001073_73_F4_140411_PROKKA_contig10_nrps_t1pks1	AFS001073	Bacillus_cereus	Cereus	Hybrid	0	unknown	N/A	36.8013
AFS001073_73_F4_140411_PROKKA_contig25_nrps1	AFS001073	Bacillus_cereus	Cereus	NRPS	1	unknown	N/A	21.6134
AFS001073_73_F4_140411_PROKKA_contig7_Spermidine_N(1)_acetyltransferase1	AFS001073	Bacillus_cereus	Cereus	NRPS	2	known	Bacillibactin	nd
AFS001073_73_F4_140411_PROKKA_contig7_nrps1	AFS001073	Bacillus_cereus	Cereus	NRPS	3	known	Kurstakin	60.3294
AFS001073_73_F4_140411_PROKKA_contig1_nrps_t1pks1	AFS001073	Bacillus_cereus	Cereus	Hybrid	3	known	Zwittermicin	72.6147
AFS001073_73_F4_140411_PROKKA_contig28_nrps1	AFS001073	Bacillus_cereus	Cereus	NRPS	4	known	Bacillamide	18.8462
AFS002530_73_H4_140411_PROKKA_contig3_nrps1	AFS002530	Bacillus_cereus	Cereus	NRPS	2	known	Bacillibactin	0
AFS002530_73_H4_140411_PROKKA_contig26_nrps1	AFS002530	Bacillus_cereus	Cereus	NRPS	3	known	Kurstakin	49.9977
AFS002530_73_H4_140411_PROKKA_contig16_nrps_t1pks1	AFS002530	Bacillus_cereus	Cereus	Hybrid	3	known	Zwittermicin	77.9115
AFS002530_73_H4_140411_PROKKA_contig19_D_alanine__D_alanine_ligase1	AFS002530	Bacillus_cereus	Cereus	NRPS	4	known	Bacillamide	nd
AFS031783_73_C5_140411_PROKKA_contig13_nrps1	AFS031783	Bacillus_cereus	Cereus	NRPS	0	unknown	N/A	62.284
AFS031783_73_C5_140411_PROKKA_contig110_nrps1	AFS031783	Bacillus_cereus	Cereus	NRPS	3	known	Kurstakin	100
AFS031783_73_C5_140411_PROKKA_contig140_nrps1	AFS031783	Bacillus_cereus	Cereus	NRPS	13	known	Kurstakin	100
AFS058254_73_D5_140411_PROKKA_contig68_nrps1	AFS058254	Bacillus_thuringiensis	Cereus	NRPS	2	known	Bacillibactin	31.331
AFS058254_73_D5_140411_PROKKA_contig41_nrps1	AFS058254	Bacillus_thuringiensis	Cereus	NRPS	3	known	Kurstakin	60.8875
AFS058254_73_D5_140411_PROKKA_contig23_lantipeptide_nrps_t1pks1	AFS058254	Bacillus_thuringiensis	Cereus	Hybrid	3	known	Zwittermicin	82.0189
AFS058254_73_D5_140411_PROKKA_contig64_nrps1	AFS058254	Bacillus_thuringiensis	Cereus	NRPS	10	known	Bacillamide	0
AFS058254_73_D5_140411_PROKKA_contig46_nrps1	AFS058254	Bacillus_thuringiensis	Cereus	NRPS	26	unknown	CATCATR	62.0255
AFS091045_73_E5_140411_PROKKA_contig69_nrps1	AFS091045	Bacillus_cereus	Cereus	NRPS	2	known	Bacillibactin	53.1989
AFS091045_73_E5_140411_PROKKA_contig100_nrps1	AFS091045	Bacillus_cereus	Cereus	NRPS	3	known	Kurstakin	83.0013
AFS091045_73_E5_140411_PROKKA_contig115_nrps1	AFS091045	Bacillus_cereus	Cereus	NRPS	10	known	Bacillamide	71.0306
AFS036771_73_A6_140411_PROKKA_contig103_nrps1	AFS036771	Bacillus_cereus	Cereus	NRPS	2	known	Bacillibactin	67.8782
AFS036771_73_A6_140411_PROKKA_contig8_nrps1	AFS036771	Bacillus_cereus	Cereus	NRPS	3	known	Kurstakin	71.9786
AFS036771_73_A6_140411_PROKKA_contig24_nrps1	AFS036771	Bacillus_cereus	Cereus	NRPS	4	known	Bacillamide	0
AFS098222_73_B6_140411_PROKKA_contig15_nrps1	AFS098222	Bacillus_cereus	Cereus	NRPS	0	unknown	N/A	NA
AFS098222_73_B6_140411_PROKKA_contig57_nrps_t1pks1	AFS098222	Bacillus_cereus	Cereus	Hybrid	0	unknown	N/A	NA
AFS098222_73_B6_140411_PROKKA_contig36_nrps1	AFS098222	Bacillus_cereus	Cereus	NRPS	2	known	Bacillibactin	NA
AFS098222_73_B6_140411_PROKKA_contig92_nrps1	AFS098222	Bacillus_cereus	Cereus	NRPS	6	unknown	N/A	NA
AFS098222_73_B6_140411_PROKKA_contig164_nrps1	AFS098222	Bacillus_cereus	Cereus	NRPS	10	known	Bacillamide	NA
AFS023096_73_E6_140411_PROKKA_contig90_nrps1	AFS023096	Bacillus_thuringiensis	Cereus	NRPS	0	unknown	N/A	NA
AFS023096_73_E6_140411_PROKKA_contig19_nrps1	AFS023096	Bacillus_thuringiensis	Cereus	NRPS	2	known	Bacillibactin	NA
AFS023096_73_E6_140411_PROKKA_contig21_nrps1	AFS023096	Bacillus_thuringiensis	Cereus	NRPS	3	known	Kurstakin	NA
AFS023096_73_E6_140411_PROKKA_contig18_nrps_t1pks1	AFS023096	Bacillus_thuringiensis	Cereus	Hybrid	3	known	Zwittermicin	NA
AFS023096_73_E6_140411_PROKKA_contig122_nrps1	AFS023096	Bacillus_thuringiensis	Cereus	NRPS	10	known	Bacillamide	NA
AFS029508_73_G6_140411_PROKKA_contig12_nrps1	AFS029508	Bacillus_thuringiensis	Cereus	NRPS	1	unknown	N/A	14.8354
AFS029508_73_G6_140411_PROKKA_contig8_nrps1	AFS029508	Bacillus_thuringiensis	Cereus	NRPS	2	known	Bacillibactin	19.832
AFS029508_73_G6_140411_PROKKA_contig7_nrps1	AFS029508	Bacillus_thuringiensis	Cereus	NRPS	3	known	Kurstakin	65.2004
AFS029508_73_G6_140411_PROKKA_contig9_nrps1	AFS029508	Bacillus_thuringiensis	Cereus	NRPS	4	known	Bacillamide	17.5262
AFS029508_73_G6_140411_PROKKA_contig31_nrps1	AFS029508	Bacillus_thuringiensis	Cereus	NRPS	15	unknown	CATCATR	97.3689
AFS066590_73_H6_140411_PROKKA_contig14_nrps1	AFS066590	Bacillus_cereus	Cereus	NRPS	2	known	Bacillibactin	41.6892
AFS066590_73_H6_140411_PROKKA_contig31_nrps1	AFS066590	Bacillus_cereus	Cereus	NRPS	3	known	Kurstakin	86.0864
AFS066590_73_H6_140411_PROKKA_contig13_putative_inner_membrane_transporter_YedA1	AFS066590	Bacillus_cereus	Cereus	NRPS	4	known	Bacillamide	nd
AFS064999_73_A7_140411_PROKKA_contig23_nrps1	AFS064999	Bacillus_thuringiensis	Cereus	NRPS	1	unknown	N/A	32.0894
AFS064999_73_A7_140411_PROKKA_contig103_nrps1	AFS064999	Bacillus_thuringiensis	Cereus	NRPS	2	known	Bacillibactin	46.5028
AFS064999_73_A7_140411_PROKKA_contig67_nrps1	AFS064999	Bacillus_thuringiensis	Cereus	NRPS	3	known	Kurstakin	73.6397
AFS064999_73_A7_140411_PROKKA_contig45_lantipeptide_nrps_t1pks1	AFS064999	Bacillus_thuringiensis	Cereus	Hybrid	3	known	Zwittermicin	74.7573
AFS064999_73_A7_140411_PROKKA_contig179_nrps1	AFS064999	Bacillus_thuringiensis	Cereus	NRPS	10	known	Bacillamide	13.504
AFS081271_73_B7_140411_PROKKA_contig140_nrps1	AFS081271	Bacillus_anthracis	Cereus	NRPS	0	unknown	N/A	100
AFS081271_73_B7_140411_PROKKA_contig126_nrps1	AFS081271	Bacillus_anthracis	Cereus	NRPS	2	known	Bacillibactin	72.9601
AFS081271_73_B7_140411_PROKKA_contig51_nrps1	AFS081271	Bacillus_anthracis	Cereus	NRPS	3	known	Kurstakin	86.6083
AFS081271_73_B7_140411_PROKKA_contig86_nrps1	AFS081271	Bacillus_anthracis	Cereus	NRPS	10	known	Bacillamide	100
AFS080777_73_C7_140411_PROKKA_contig117_nrps1	AFS080777	Bacillus_cereus	Cereus	NRPS	0	unknown	N/A	99.993
AFS080777_73_C7_140411_PROKKA_contig15_nrps1	AFS080777	Bacillus_cereus	Cereus	NRPS	2	known	Bacillibactin	58.3988
AFS080777_73_C7_140411_PROKKA_contig125_nrps1	AFS080777	Bacillus_cereus	Cereus	NRPS	3	known	Kurstakin	75.6104
AFS080777_73_C7_140411_PROKKA_contig109_nrps1	AFS080777	Bacillus_cereus	Cereus	NRPS	10	known	Bacillamide	38.8063
AFS080777_73_C7_140411_PROKKA_contig48_nrps1	AFS080777	Bacillus_cereus	Cereus	NRPS	19	unknown	CATCATR	100
AFS031495_73_D7_140411_PROKKA_contig6_nrps1	AFS031495	Bacillus_cereus	Cereus	NRPS	0	unknown	N/A	88.0273
AFS031495_73_D7_140411_PROKKA_contig54_nrps1	AFS031495	Bacillus_cereus	Cereus	NRPS	2	known	Bacillibactin	18.1185
AFS031495_73_D7_140411_PROKKA_contig131_nrps1	AFS031495	Bacillus_cereus	Cereus	NRPS	10	known	Bacillamide	92.1284
AFS042804_73_E7_140411_PROKKA_contig102_nrps1	AFS042804	Bacillus_thuringiensis	Cereus	NRPS	0	unknown	N/A	NA
AFS042804_73_E7_140411_PROKKA_contig235_nrps1	AFS042804	Bacillus_thuringiensis	Cereus	NRPS	2	known	Bacillibactin	NA
AFS042804_73_E7_140411_PROKKA_contig87_nrps1	AFS042804	Bacillus_thuringiensis	Cereus	NRPS	3	known	Kurstakin	NA
AFS042804_73_E7_140411_PROKKA_contig43_nrps1	AFS042804	Bacillus_thuringiensis	Cereus	NRPS	10	known	Bacillamide	NA
AFS042804_73_E7_140411_PROKKA_contig20_nrps1	AFS042804	Bacillus_thuringiensis	Cereus	NRPS	20	unknown	N/A	NA
AFS009420_73_F7_140411_PROKKA_contig115_nrps1	AFS009420	Bacillus_cereus	Cereus	NRPS	2	known	Bacillibactin	26.3507
AFS009420_73_F7_140411_PROKKA_contig48_nrps1	AFS009420	Bacillus_cereus	Cereus	NRPS	3	known	Kurstakin	92.8871
AFS009420_73_F7_140411_PROKKA_contig102_nrps1	AFS009420	Bacillus_cereus	Cereus	NRPS	10	known	Bacillamide	76.7839
AFS094940_73_G7_140411_PROKKA_contig14_nrps1	AFS094940	Bacillus_thuringiensis	Cereus	NRPS	0	unknown	N/A	57.3472
AFS094940_73_G7_140411_PROKKA_contig23_nrps1	AFS094940	Bacillus_thuringiensis	Cereus	NRPS	1	unknown	N/A	10.7641
AFS094940_73_G7_140411_PROKKA_contig7_Coenzyme_A_disulfide_reductase1	AFS094940	Bacillus_thuringiensis	Cereus	NRPS	2	known	Bacillibactin	nd
AFS094940_73_G7_140411_PROKKA_contig29_nrps1	AFS094940	Bacillus_thuringiensis	Cereus	NRPS	3	known	Kurstakin	55.747
AFS094940_73_G7_140411_PROKKA_contig27_nrps_t1pks_lantipeptide1	AFS094940	Bacillus_thuringiensis	Cereus	Hybrid	3	known	Zwittermicin	85.4966
AFS094940_73_G7_140411_PROKKA_contig20_nrps1	AFS094940	Bacillus_thuringiensis	Cereus	NRPS	4	known	Bacillamide	0
AFS094940_73_G7_140411_PROKKA_contig17_nrps1	AFS094940	Bacillus_thuringiensis	Cereus	NRPS	26	unknown	CATCATR	46.5025
AFS027394_73_H7_140411_PROKKA_contig8_nrps1	AFS027394	Bacillus_cereus	Cereus	NRPS	2	known	Bacillibactin	NA
AFS027394_73_H7_140411_PROKKA_contig13_nrps1	AFS027394	Bacillus_cereus	Cereus	NRPS	3	known	Kurstakin	NA
AFS027394_73_H7_140411_PROKKA_contig72_nrps1	AFS027394	Bacillus_cereus	Cereus	NRPS	4	known	Bacillamide	NA
AFS083448_73_A8_140411_PROKKA_contig39_nrps1	AFS083448	Bacillus_cereus	Cereus	NRPS	0	unknown	N/A	100
AFS083448_73_A8_140411_PROKKA_contig58_nrps1	AFS083448	Bacillus_cereus	Cereus	NRPS	2	known	Bacillibactin	42.862
AFS083448_73_A8_140411_PROKKA_contig11_nrps1	AFS083448	Bacillus_cereus	Cereus	NRPS	3	known	Kurstakin	97.6992
AFS083448_73_A8_140411_PROKKA_contig136_nrps1	AFS083448	Bacillus_cereus	Cereus	NRPS	10	known	Bacillamide	50.8446
AFS054440_73_B8_140411_PROKKA_contig120_nrps1	AFS054440	Bacillus_thuringiensis	Cereus	NRPS	0	unknown	N/A	NA
AFS054440_73_B8_140411_PROKKA_contig28_nrps1	AFS054440	Bacillus_thuringiensis	Cereus	NRPS	2	known	Bacillibactin	NA
AFS054440_73_B8_140411_PROKKA_contig26_nrps1	AFS054440	Bacillus_thuringiensis	Cereus	NRPS	3	known	Kurstakin	NA
AFS054440_73_B8_140411_PROKKA_contig109_nrps1	AFS054440	Bacillus_thuringiensis	Cereus	NRPS	4	known	Bacillamide	NA
AFS054440_73_B8_140411_PROKKA_contig4_nrps1	AFS054440	Bacillus_thuringiensis	Cereus	NRPS	20	unknown	N/A	NA
AFS067879_73_E8_140411_PROKKA_contig136_nrps1	AFS067879	Bacillus_cereus	Cereus	NRPS	0	unknown	N/A	NA
AFS067879_73_E8_140411_PROKKA_contig109_nrps1	AFS067879	Bacillus_cereus	Cereus	NRPS	2	known	Bacillibactin	NA
AFS067879_73_E8_140411_PROKKA_contig134_nrps1	AFS067879	Bacillus_cereus	Cereus	NRPS	10	known	Bacillamide	NA
AFS064582_73_F8_140411_PROKKA_contig24_nrps1	AFS064582	Bacillus_cereus	Cereus	NRPS	2	known	Bacillibactin	NA
AFS064582_73_F8_140411_PROKKA_contig22_nrps1	AFS064582	Bacillus_cereus	Cereus	NRPS	4	known	Bacillamide	NA
AFS070094_73_H8_140411_PROKKA_contig13_nrps1	AFS070094	Bacillus_cereus	Cereus	NRPS	2	known	Bacillibactin	NA
AFS070094_73_H8_140411_PROKKA_contig1_nrps1	AFS070094	Bacillus_cereus	Cereus	NRPS	4	known	Bacillamide	NA
AFS070094_73_H8_140411_PROKKA_contig10_nrps1	AFS070094	Bacillus_cereus	Cereus	NRPS	9	unknown	N/A	NA
AFS073024_73_A9_140411_PROKKA_contig159_nrps1	AFS073024	Bacillus_cereus	Cereus	NRPS	2	known	Bacillibactin	91.8305
AFS073024_73_A9_140411_PROKKA_contig69_nrps1	AFS073024	Bacillus_cereus	Cereus	NRPS	3	known	Kurstakin	84.0572
AFS073024_73_A9_140411_PROKKA_contig130_nrps1	AFS073024	Bacillus_cereus	Cereus	NRPS	10	known	Bacillamide	73.7755
AFS049329_73_B9_140411_PROKKA_contig124_nrps1	AFS049329	Bacillus_cereus	Cereus	NRPS	0	unknown	N/A	98.5308
AFS049329_73_B9_140411_PROKKA_contig61_nrps1	AFS049329	Bacillus_cereus	Cereus	NRPS	2	known	Bacillibactin	64.7164
AFS049329_73_B9_140411_PROKKA_contig3_nrps1	AFS049329	Bacillus_cereus	Cereus	NRPS	3	known	Kurstakin	77.5429
AFS049329_73_B9_140411_PROKKA_contig41_nrps1	AFS049329	Bacillus_cereus	Cereus	NRPS	4	known	Bacillamide	39.1255
AFS049329_73_B9_140411_PROKKA_contig39_nrps_transatpks1	AFS049329	Bacillus_cereus	Cereus	Hybrid	13	unknown	N/A	87.0333
AFS049329_73_B9_140411_PROKKA_contig46_nrps1	AFS049329	Bacillus_cereus	Cereus	NRPS	22	known	Bacitracin	96.8939
AFS049329_73_B9_140411_PROKKA_contig125_nrps1	AFS049329	Bacillus_cereus	Cereus	NRPS	23	known	Bacitracin	100
AFS026201_73_D9_140411_PROKKA_contig48_nrps1	AFS026201	Bacillus_cereus	Cereus	NRPS	2	known	Bacillibactin	39.1609
AFS026201_73_D9_140411_PROKKA_contig2_nrps1	AFS026201	Bacillus_cereus	Cereus	NRPS	3	known	Kurstakin	82.847
AFS026201_73_D9_140411_PROKKA_contig24_nrps1	AFS026201	Bacillus_cereus	Cereus	NRPS	4	known	Bacillamide	21.4433
AFS053253_73_E9_140411_PROKKA_contig138_nrps1	AFS053253	Bacillus_thuringiensis	Cereus	NRPS	0	unknown	N/A	NA
AFS053253_73_E9_140411_PROKKA_contig205_nrps1	AFS053253	Bacillus_thuringiensis	Cereus	NRPS	0	unknown	N/A	NA
AFS053253_73_E9_140411_PROKKA_contig104_nrps1	AFS053253	Bacillus_thuringiensis	Cereus	NRPS	2	known	Bacillibactin	NA
AFS053253_73_E9_140411_PROKKA_contig181_nrps1	AFS053253	Bacillus_thuringiensis	Cereus	NRPS	3	known	Kurstakin	NA
AFS053253_73_E9_140411_PROKKA_contig81_nrps_t1pks1	AFS053253	Bacillus_thuringiensis	Cereus	Hybrid	3	known	Zwittermicin	NA
AFS053253_73_E9_140411_PROKKA_contig240_nrps1	AFS053253	Bacillus_thuringiensis	Cereus	NRPS	10	known	Bacillamide	NA
AFS053253_73_E9_140411_PROKKA_contig58_nrps1	AFS053253	Bacillus_thuringiensis	Cereus	NRPS	12	unknown	CATCATR	NA
AFS090477_73_F9_140411_PROKKA_contig117_nrps1	AFS090477	Bacillus_thuringiensis	Cereus	NRPS	1	unknown	N/A	16.7875
AFS090477_73_F9_140411_PROKKA_contig24_nrps1	AFS090477	Bacillus_thuringiensis	Cereus	NRPS	2	known	Bacillibactin	29.3869
AFS090477_73_F9_140411_PROKKA_contig146_nrps1	AFS090477	Bacillus_thuringiensis	Cereus	NRPS	3	known	Kurstakin	88.0856
AFS090477_73_F9_140411_PROKKA_contig69_nrps_t1pks1	AFS090477	Bacillus_thuringiensis	Cereus	Hybrid	3	known	Zwittermicin	82.7105
AFS090477_73_F9_140411_PROKKA_contig99_nrps1	AFS090477	Bacillus_thuringiensis	Cereus	NRPS	4	known	Bacillamide	44.6874
AFS090477_73_F9_140411_PROKKA_contig6_nrps1	AFS090477	Bacillus_thuringiensis	Cereus	NRPS	12	unknown	CATCATR	76.1342
AFS012607_73_G9_140411_PROKKA_contig2_nrps1	AFS012607	Bacillus_sp	Other	NRPS	1	unknown	N/A	13.6222
AFS012607_73_G9_140411_PROKKA_contig6_Transcriptional_regulator_LytR1	AFS012607	Bacillus_sp	Other	NRPS	2	known	Bacillibactin	nd
AFS012607_73_G9_140411_PROKKA_contig6_Peptidoglycan_N_acetylglucosamine_deacetylase1	AFS012607	Bacillus_sp	Other	NRPS	3	known	Kurstakin	nd
AFS012607_73_G9_140411_PROKKA_contig7_nrps1	AFS012607	Bacillus_sp	Other	NRPS	4	known	Bacillamide	23.0033
AFS012607_73_G9_140411_PROKKA_contig36_nrps1	AFS012607	Bacillus_sp	Other	NRPS	5	unknown	CATCATR	18.4911
AFS002866_73_H9_140411_PROKKA_contig4_nrps1	AFS002866	Bacillus_thuringiensis	Cereus	NRPS	1	unknown	N/A	0
AFS002866_73_H9_140411_PROKKA_contig38_nrps1	AFS002866	Bacillus_thuringiensis	Cereus	NRPS	2	known	Bacillibactin	16.1303
AFS002866_73_H9_140411_PROKKA_contig9_nrps1	AFS002866	Bacillus_thuringiensis	Cereus	NRPS	3	known	Kurstakin	42.1291
AFS002866_73_H9_140411_PROKKA_contig35_nrps_t1pks_lantipeptide1	AFS002866	Bacillus_thuringiensis	Cereus	Hybrid	3	known	Zwittermicin	76.3826
AFS002866_73_H9_140411_PROKKA_contig6_nrps1	AFS002866	Bacillus_thuringiensis	Cereus	NRPS	4	known	Bacillamide	0
AFS002866_73_H9_140411_PROKKA_contig11_nrps1	AFS002866	Bacillus_thuringiensis	Cereus	NRPS	12	unknown	CATCATR	67.2209
AFS000475_73_C10_140411_PROKKA_contig167_nrps1	AFS000475	Bacillus_mycoides	Cereus	NRPS	2	known	Bacillibactin	NA
AFS000475_73_C10_140411_PROKKA_contig102_nrps1	AFS000475	Bacillus_mycoides	Cereus	NRPS	3	known	Kurstakin	NA
AFS000475_73_C10_140411_PROKKA_contig10_nrps1	AFS000475	Bacillus_mycoides	Cereus	NRPS	17	unknown	CATCATR	NA
AFS000475_73_C10_140411_PROKKA_contig11_nrps1	AFS000475	Bacillus_mycoides	Cereus	NRPS	21	unknown	N/A	NA
AFS046081_73_E10_140411_PROKKA_contig55_nrps1	AFS046081	Bacillus_thuringiensis	Cereus	NRPS	0	unknown	N/A	56.4367
AFS046081_73_E10_140411_PROKKA_contig118_nrps1	AFS046081	Bacillus_thuringiensis	Cereus	NRPS	2	known	Bacillibactin	83.1671
AFS046081_73_E10_140411_PROKKA_contig109_nrps1	AFS046081	Bacillus_thuringiensis	Cereus	NRPS	3	known	Kurstakin	74.0092
AFS046081_73_E10_140411_PROKKA_contig11_nrps1	AFS046081	Bacillus_thuringiensis	Cereus	NRPS	10	known	Bacillamide	37.8464
AFS016611_73_F10_140411_PROKKA_contig34_nrps1	AFS016611	Bacillus_thuringiensis	Cereus	NRPS	2	known	Bacillibactin	NA
AFS016611_73_F10_140411_PROKKA_contig48_nrps1	AFS016611	Bacillus_thuringiensis	Cereus	NRPS	3	known	Kurstakin	NA
AFS016611_73_F10_140411_PROKKA_contig38_nrps1	AFS016611	Bacillus_thuringiensis	Cereus	NRPS	4	known	Bacillamide	NA
AFS016611_73_F10_140411_PROKKA_contig71_nrps1	AFS016611	Bacillus_thuringiensis	Cereus	NRPS	15	unknown	CATCATR	NA
AFS016611_73_F10_140411_PROKKA_contig29_nrps1	AFS016611	Bacillus_thuringiensis	Cereus	NRPS	20	unknown	N/A	NA
AFS097856_73_G10_140411_PROKKA_contig19_nrps1	AFS097856	Bacillus_thuringiensis	Cereus	NRPS	2	known	Bacillibactin	20.445
AFS097856_73_G10_140411_PROKKA_contig41_nrps1	AFS097856	Bacillus_thuringiensis	Cereus	NRPS	3	known	Kurstakin	59.323
AFS097856_73_G10_140411_PROKKA_contig40_nrps_t1pks1	AFS097856	Bacillus_thuringiensis	Cereus	Hybrid	3	known	Zwittermicin	86.0848
AFS097856_73_G10_140411_PROKKA_contig1_nrps1	AFS097856	Bacillus_thuringiensis	Cereus	NRPS	4	known	Bacillamide	51.5958
AFS050550_73_H10_140411_PROKKA_contig16_hypothetical_protein1	AFS050550	Bacillus_thuringiensis	Cereus	NRPS	1	unknown	N/A	nd
AFS050550_73_H10_140411_PROKKA_contig19_putative_N_acetyltransferase_YvbK1	AFS050550	Bacillus_thuringiensis	Cereus	NRPS	2	known	Bacillibactin	nd
AFS050550_73_H10_140411_PROKKA_contig19_nrps1	AFS050550	Bacillus_thuringiensis	Cereus	NRPS	3	known	Kurstakin	75.0703
AFS050550_73_H10_140411_PROKKA_contig16_nrps1	AFS050550	Bacillus_thuringiensis	Cereus	NRPS	4	known	Bacillamide	11.2259
AFS050550_73_H10_140411_PROKKA_contig45_nrps1	AFS050550	Bacillus_thuringiensis	Cereus	NRPS	15	unknown	CATCATR	32.0338
AFS010764_73_A11_140411_PROKKA_contig53_nrps1	AFS010764	Bacillus_cereus	Cereus	NRPS	0	unknown	N/A	NA
AFS010764_73_A11_140411_PROKKA_contig57_nrps1	AFS010764	Bacillus_cereus	Cereus	NRPS	2	known	Bacillibactin	NA
AFS010764_73_A11_140411_PROKKA_contig88_nrps1	AFS010764	Bacillus_cereus	Cereus	NRPS	3	known	Kurstakin	NA
AFS010764_73_A11_140411_PROKKA_contig26_nrps_t1pks1	AFS010764	Bacillus_cereus	Cereus	Hybrid	6	unknown	N/A	NA
AFS053027_73_B11_140411_PROKKA_contig37_nrps1	AFS053027	Bacillus_cereus	Cereus	NRPS	0	unknown	N/A	37.7919
AFS053027_73_B11_140411_PROKKA_contig22_nrps_t1pks1	AFS053027	Bacillus_cereus	Cereus	Hybrid	0	unknown	N/A	46.3151
AFS053027_73_B11_140411_PROKKA_contig45_nrps1	AFS053027	Bacillus_cereus	Cereus	NRPS	2	known	Bacillibactin	43.6974
AFS053027_73_B11_140411_PROKKA_contig157_nrps1	AFS053027	Bacillus_cereus	Cereus	NRPS	3	known	Kurstakin	98.2139
AFS053027_73_B11_140411_PROKKA_contig18_nrps_t1pks1	AFS053027	Bacillus_cereus	Cereus	Hybrid	3	known	Zwittermicin	74.909
AFS053027_73_B11_140411_PROKKA_contig107_nrps1	AFS053027	Bacillus_cereus	Cereus	NRPS	10	known	Bacillamide	0
AFS053027_73_B11_140411_PROKKA_contig80_nrps1	AFS053027	Bacillus_cereus	Cereus	NRPS	20	unknown	N/A	27.2146
AFS077478_73_C11_140411_PROKKA_contig6_nrps1	AFS077478	Bacillus_cereus	Cereus	NRPS	0	unknown	N/A	100
AFS077478_73_C11_140411_PROKKA_contig37_nrps1	AFS077478	Bacillus_cereus	Cereus	NRPS	2	known	Bacillibactin	79.2444
AFS077478_73_C11_140411_PROKKA_contig57_nrps1	AFS077478	Bacillus_cereus	Cereus	NRPS	6	unknown	N/A	94.1184
AFS077478_73_C11_140411_PROKKA_contig66_putative_inner_membrane_transporter_YedA1	AFS077478	Bacillus_cereus	Cereus	NRPS	10	known	Bacillamide	nd
AFS077478_73_C11_140411_PROKKA_contig87_nrps1	AFS077478	Bacillus_cereus	Cereus	NRPS	20	unknown	N/A	17.6331
AFS096303_73_D11_140411_PROKKA_contig1_nrps1	AFS096303	Bacillus_cereus	Cereus	NRPS	2	known	Bacillibactin	16.5441
AFS096303_73_D11_140411_PROKKA_contig45_nrps1	AFS096303	Bacillus_cereus	Cereus	NRPS	3	known	Kurstakin	62.8634
AFS096303_73_D11_140411_PROKKA_contig62_nrps1	AFS096303	Bacillus_cereus	Cereus	NRPS	22	known	Bacitracin	100
AFS096303_73_D11_140411_PROKKA_contig18_nrps1	AFS096303	Bacillus_cereus	Cereus	NRPS	23	known	Bacitracin	100
AFS029767_73_E11_140411_PROKKA_contig147_nrps1	AFS029767	Bacillus_thuringiensis	Cereus	NRPS	0	unknown	N/A	65.6676
AFS029767_73_E11_140411_PROKKA_contig176_nrps1	AFS029767	Bacillus_thuringiensis	Cereus	NRPS	0	unknown	N/A	0
AFS029767_73_E11_140411_PROKKA_contig61_nrps1	AFS029767	Bacillus_thuringiensis	Cereus	NRPS	0	unknown	N/A	100
AFS029767_73_E11_140411_PROKKA_contig246_nrps1	AFS029767	Bacillus_thuringiensis	Cereus	NRPS	2	known	Bacillibactin	49.3287
AFS029767_73_E11_140411_PROKKA_contig115_nrps1	AFS029767	Bacillus_thuringiensis	Cereus	NRPS	3	known	Kurstakin	100
AFS029767_73_E11_140411_PROKKA_contig231_nrps_t1pks1	AFS029767	Bacillus_thuringiensis	Cereus	Hybrid	3	known	Zwittermicin	100
AFS029767_73_E11_140411_PROKKA_contig229_nrps1	AFS029767	Bacillus_thuringiensis	Cereus	NRPS	10	known	Bacillamide	78.8221
AFS099561_73_G11_140411_PROKKA_contig32_nrps1	AFS099561	Bacillus_cereus	Cereus	NRPS	2	known	Bacillibactin	44.1218
AFS099561_73_G11_140411_PROKKA_contig17_nrps1	AFS099561	Bacillus_cereus	Cereus	NRPS	3	known	Kurstakin	60.0984
AFS099561_73_G11_140411_PROKKA_contig4_D_alanine__D_alanine_ligase1	AFS099561	Bacillus_cereus	Cereus	NRPS	4	known	Bacillamide	nd
AFS062328_73_H11_140411_PROKKA_contig12_nrps1	AFS062328	Bacillus_cereus	Cereus	NRPS	2	known	Bacillibactin	43.0102
AFS062328_73_H11_140411_PROKKA_contig16_nrps1	AFS062328	Bacillus_cereus	Cereus	NRPS	3	known	Kurstakin	100
AFS062328_73_H11_140411_PROKKA_contig2_Endoglucanase_precursor1	AFS062328	Bacillus_cereus	Cereus	NRPS	4	known	Bacillamide	nd
AFS043533_73_A12_140411_PROKKA_contig55_nrps1	AFS043533	Bacillus_cereus	Cereus	NRPS	2	known	Bacillibactin	NA
AFS043533_73_A12_140411_PROKKA_contig139_nrps1	AFS043533	Bacillus_cereus	Cereus	NRPS	3	known	Kurstakin	NA
AFS043533_73_A12_140411_PROKKA_contig14_nrps_t1pks1	AFS043533	Bacillus_cereus	Cereus	Hybrid	3	known	Zwittermicin	NA
AFS043533_73_A12_140411_PROKKA_contig8_nrps1	AFS043533	Bacillus_cereus	Cereus	NRPS	10	known	Bacillamide	NA
AFS043533_73_A12_140411_PROKKA_contig80_nrps1	AFS043533	Bacillus_cereus	Cereus	NRPS	26	unknown	CATCATR	NA
AFS067541_73_B12_140411_PROKKA_contig13_nrps1	AFS067541	Bacillus_cereus	Cereus	NRPS	0	unknown	N/A	73.5945
AFS067541_73_B12_140411_PROKKA_contig10_nrps1	AFS067541	Bacillus_cereus	Cereus	NRPS	2	known	Bacillibactin	62.2002
AFS067541_73_B12_140411_PROKKA_contig65_nrps1	AFS067541	Bacillus_cereus	Cereus	NRPS	3	known	Kurstakin	82.5787
AFS067541_73_B12_140411_PROKKA_contig145_nrps1	AFS067541	Bacillus_cereus	Cereus	NRPS	10	known	Bacillamide	99.5836
AFS047635_73_C12_140411_PROKKA_contig72_nrps1	AFS047635	Bacillus_thuringiensis	Cereus	NRPS	2	known	Bacillibactin	NA
AFS047635_73_C12_140411_PROKKA_contig48_nrps1	AFS047635	Bacillus_thuringiensis	Cereus	NRPS	3	known	Kurstakin	NA
AFS047635_73_C12_140411_PROKKA_contig88_nrps_t1pks1	AFS047635	Bacillus_thuringiensis	Cereus	Hybrid	3	known	Zwittermicin	NA
AFS047635_73_C12_140411_PROKKA_contig111_nrps1	AFS047635	Bacillus_thuringiensis	Cereus	NRPS	4	known	Bacillamide	NA
AFS047635_73_C12_140411_PROKKA_contig99_nrps_transatpks1	AFS047635	Bacillus_thuringiensis	Cereus	Hybrid	4	unknown	N/A	NA
AFS047635_73_C12_140411_PROKKA_contig40_nrps1	AFS047635	Bacillus_thuringiensis	Cereus	NRPS	6	unknown	N/A	NA
AFS047635_73_C12_140411_PROKKA_contig68_nrps1	AFS047635	Bacillus_thuringiensis	Cereus	NRPS	12	unknown	CATCATR	NA
AFS089449_73_D12_140411_PROKKA_contig34_nrps1	AFS089449	Bacillus_cereus	Cereus	NRPS	2	known	Bacillibactin	NA
AFS089449_73_D12_140411_PROKKA_contig39_nrps1	AFS089449	Bacillus_cereus	Cereus	NRPS	7	known	Bacillamide	NA
AFS089449_73_D12_140411_PROKKA_contig41_nrps1	AFS089449	Bacillus_cereus	Cereus	NRPS	9	unknown	N/A	NA
AFS008930_73_G12_140411_PROKKA_contig32_nrps1	AFS008930	Bacillus_cereus	Cereus	NRPS	2	known	Bacillibactin	NA
AFS008930_73_G12_140411_PROKKA_contig59_nrps1	AFS008930	Bacillus_cereus	Cereus	NRPS	3	known	Kurstakin	NA
AFS008930_73_G12_140411_PROKKA_contig30_nrps1	AFS008930	Bacillus_cereus	Cereus	NRPS	4	known	Bacillamide	NA
AFS074290_105_H9_140523_PROKKA_contig115_nrps1	AFS074290	Bacillus_mycoides	Cereus	NRPS	0	unknown	N/A	100
AFS074290_105_H9_140523_PROKKA_contig127_nrps1	AFS074290	Bacillus_mycoides	Cereus	NRPS	0	unknown	N/A	61.5649
AFS074290_105_H9_140523_PROKKA_contig4_nrps1	AFS074290	Bacillus_mycoides	Cereus	NRPS	0	unknown	N/A	16.7822
AFS074290_105_H9_140523_PROKKA_contig10_nrps1	AFS074290	Bacillus_mycoides	Cereus	NRPS	2	known	Bacillibactin	55.1193
AFS074290_105_H9_140523_PROKKA_contig65_nrps1	AFS074290	Bacillus_mycoides	Cereus	NRPS	10	known	Bacillamide	63.7524
AFS074290_105_H9_140523_PROKKA_contig160_nrps1	AFS074290	Bacillus_mycoides	Cereus	NRPS	13	known	Kurstakin	100
AFS074290_105_H9_140523_PROKKA_contig120_nrps1	AFS074290	Bacillus_mycoides	Cereus	NRPS	17	unknown	CATCATR	100
AFS033741_105_A10_140523_PROKKA_contig48_nrps1	AFS033741	Bacillus_cereus	Cereus	NRPS	2	known	Bacillibactin	21.1033
AFS033741_105_A10_140523_PROKKA_contig18_putative_acetyltransferase1	AFS033741	Bacillus_cereus	Cereus	NRPS	3	known	Kurstakin	nd
AFS053130_93_A4_140618_PROKKA_contig9_nrps1	AFS053130	Bacillus_cereus	Cereus	NRPS	2	known	Bacillibactin	35.5832
AFS053130_93_A4_140618_PROKKA_contig41_nrps1	AFS053130	Bacillus_cereus	Cereus	NRPS	3	known	Kurstakin	100
AFS053130_93_A4_140618_PROKKA_contig85_nrps1	AFS053130	Bacillus_cereus	Cereus	NRPS	10	known	Bacillamide	48.3188
AFS068780_107_D7_140523_PROKKA_contig20_nrps1	AFS068780	Bacillus_cereus	Cereus	NRPS	2	known	Bacillibactin	56.2249
AFS068780_107_D7_140523_PROKKA_contig49_nrps1	AFS068780	Bacillus_cereus	Cereus	NRPS	10	known	Bacillamide	64.3725
AFS095482_107_G8_140523_PROKKA_contig5_nrps1	AFS095482	Bacillus_thuringiensis	Cereus	NRPS	2	known	Bacillibactin	0
AFS095482_107_G8_140523_PROKKA_contig68_nrps1	AFS095482	Bacillus_thuringiensis	Cereus	NRPS	3	known	Kurstakin	77.081
AFS095482_107_G8_140523_PROKKA_contig27_nrps1	AFS095482	Bacillus_thuringiensis	Cereus	NRPS	4	known	Bacillamide	4.35614
AFS095482_107_G8_140523_PROKKA_contig10_nrps1	AFS095482	Bacillus_thuringiensis	Cereus	NRPS	5	unknown	CATCATR	46.8748
AFS015413_107_D9_140523_PROKKA_contig62_nrps1	AFS015413	Bacillus_thuringiensis	Cereus	NRPS	1	unknown	N/A	38.7327
AFS015413_107_D9_140523_PROKKA_contig14_nrps1	AFS015413	Bacillus_thuringiensis	Cereus	NRPS	2	known	Bacillibactin	38.8852
AFS015413_107_D9_140523_PROKKA_contig124_nrps1	AFS015413	Bacillus_thuringiensis	Cereus	NRPS	3	known	Kurstakin	80.7914
AFS015413_107_D9_140523_PROKKA_contig9_nrps1	AFS015413	Bacillus_thuringiensis	Cereus	NRPS	4	known	Bacillamide	26.6172
AFS032248_82_D2_140604_PROKKA_contig1_putative_spore_germination_protein_GerPE1	AFS032248	Bacillus_megaterium	Flexus	PKS	14	unknown	Alkylpyrone	nd
AFS033178_82_C3_140604_PROKKA_contig5_t3pks1	AFS033178	Bacillus_megaterium	Flexus	PKS	18	unknown	Alkylpyrone	60.395
AFS081669_82_E4_140604_PROKKA_contig15_t3pks1	AFS081669	Bacillus_megaterium	Flexus	PKS	14	unknown	Alkylpyrone	13.5763
AFS051715_82_F5_140604_PROKKA_contig1_putative_spore_germination_protein_GerPE1	AFS051715	Bacillus_megaterium	Flexus	PKS	14	unknown	Alkylpyrone	nd
AFS017274_82_H5_140604_PROKKA_contig4_nrps1	AFS017274	Bacillus_sp	Other	NRPS	0	unknown	N/A	21.7638
AFS017274_82_H5_140604_PROKKA_contig7_t3pks1	AFS017274	Bacillus_sp	Other	PKS	15	unknown	Alkylpyrone	0
AFS075626_82_C7_140604_PROKKA_contig2_putative_spore_germination_protein_GerPE1	AFS075626	Bacillus_megaterium	Flexus	PKS	14	unknown	Alkylpyrone	nd
AFS082812_82_E10_140604_PROKKA_contig15_t3pks1	AFS082812	Bacillus_megaterium	Flexus	PKS	14	unknown	Alkylpyrone	39.134
AFS096440_66_D10_140404_PROKKA_contig3_3_oxoacyl_[acyl_carrier_protein]_reductase_FabG1	AFS096440	Bacillus_megaterium	Flexus	PKS	14	unknown	Alkylpyrone	nd
AFS080677_66_E10_140404_PROKKA_contig18_t2pks1	AFS080677	Bacillus_megaterium	Flexus	PKS	0	unknown	N/A	79.6595
AFS080677_66_E10_140404_PROKKA_contig2_putative_spore_germination_protein_GerPE1	AFS080677	Bacillus_megaterium	Flexus	PKS	14	unknown	Alkylpyrone	nd
AFS043082_66_H11_140404_PROKKA_contig20_transatpks_t1pks_t2pks1	AFS043082	Bacillus_megaterium	Flexus	PKS	0	unknown	N/A	NA
AFS043082_66_H11_140404_PROKKA_contig10_putative_spore_germination_protein_GerPE1	AFS043082	Bacillus_megaterium	Flexus	PKS	14	unknown	Alkylpyrone	nd
AFS031507_68_C3_140404_PROKKA_contig3_t3pks1	AFS031507	Bacillus_sp	Other	PKS	22	unknown	Alkylpyrone	0
AFS018399_69_H9_140404_PROKKA_contig3_t3pks1	AFS018399	Bacillus_megaterium	Flexus	PKS	14	unknown	Alkylpyrone	NA
AFS065389_83_D1_140604_PROKKA_contig20_nrps1	AFS065389	Bacillus_cereus	Cereus	NRPS	2	known	Bacillibactin	39.9395
AFS065389_83_D1_140604_PROKKA_contig31_nrps1	AFS065389	Bacillus_cereus	Cereus	NRPS	3	known	Kurstakin	82.6017
AFS065389_83_D1_140604_PROKKA_contig5_nrps1	AFS065389	Bacillus_cereus	Cereus	NRPS	4	known	Bacillamide	20.4017
AFS065389_83_D1_140604_PROKKA_contig36_nrps1	AFS065389	Bacillus_cereus	Cereus	NRPS	16	unknown	N/A	97.9379
AFS006079_60_H5_140312_PROKKA_contig2_nrps1	AFS006079	Bacillus_cereus	Cereus	NRPS	2	known	Bacillibactin	29.1149
AFS006079_60_H5_140312_PROKKA_contig42_nrps1	AFS006079	Bacillus_cereus	Cereus	NRPS	3	known	Kurstakin	58.317
AFS006079_60_H5_140312_PROKKA_contig25_putative_inner_membrane_transporter_YedA1	AFS006079	Bacillus_cereus	Cereus	NRPS	4	known	Bacillamide	nd
AFS081975_60_C6_140312_PROKKA_contig2_t3pks1	AFS081975	Bacillus_megaterium	Flexus	PKS	14	unknown	Alkylpyrone	NA
AFS000775_60_D6_140312_PROKKA_contig3_putative_spore_germination_protein_GerPD1	AFS000775	Bacillus_megaterium	Flexus	PKS	14	unknown	Alkylpyrone	nd
AFS027958_63_H2_140404_PROKKA_contig62_nrps1	AFS027958	Bacillus_cereus	Cereus	NRPS	0	unknown	N/A	NA
AFS027958_63_H2_140404_PROKKA_contig21_nrps1	AFS027958	Bacillus_cereus	Cereus	NRPS	2	known	Bacillibactin	NA
AFS027958_63_H2_140404_PROKKA_contig13_nrps1	AFS027958	Bacillus_cereus	Cereus	NRPS	3	known	Kurstakin	NA
AFS027958_63_H2_140404_PROKKA_contig4_Endoglucanase_precursor1	AFS027958	Bacillus_cereus	Cereus	NRPS	4	known	Bacillamide	nd
AFS009982_63_C3_140404_PROKKA_contig4_t3pks1	AFS009982	Bacillus_megaterium	Flexus	PKS	14	unknown	Alkylpyrone	NA
AFS041586_65_D4_140404_PROKKA_contig57_nrps1	AFS041586	Bacillus_thuringiensis	Cereus	NRPS	0	unknown	N/A	NA
AFS041586_65_D4_140404_PROKKA_contig2_nrps1	AFS041586	Bacillus_thuringiensis	Cereus	NRPS	1	unknown	N/A	NA
AFS041586_65_D4_140404_PROKKA_contig37_nrps1	AFS041586	Bacillus_thuringiensis	Cereus	NRPS	2	known	Bacillibactin	NA
AFS041586_65_D4_140404_PROKKA_contig41_nrps1	AFS041586	Bacillus_thuringiensis	Cereus	NRPS	3	known	Kurstakin	NA
AFS041586_65_D4_140404_PROKKA_contig33_nrps1	AFS041586	Bacillus_thuringiensis	Cereus	NRPS	10	known	Bacillamide	NA
AFS041586_65_D4_140404_PROKKA_contig84_nrps1	AFS041586	Bacillus_thuringiensis	Cereus	NRPS	26	unknown	CATCATR	NA
AFS020011_65_C5_140404_PROKKA_contig57_nrps1	AFS020011	Bacillus_cereus	Cereus	NRPS	2	known	Bacillibactin	NA
AFS020011_65_C5_140404_PROKKA_contig33_nrps1	AFS020011	Bacillus_cereus	Cereus	NRPS	3	known	Kurstakin	NA
AFS020011_65_C5_140404_PROKKA_contig53_nrps1	AFS020011	Bacillus_cereus	Cereus	NRPS	4	known	Bacillamide	NA
AFS040655_65_H5_140404_PROKKA_contig7_t3pks1	AFS040655	Bacillus_megaterium	Flexus	PKS	14	unknown	Alkylpyrone	39.7702
AFS052959_93_G1_140618_PROKKA_contig3_Lichenan_permease_IIC_component1	AFS052959	Bacillus_megaterium	Flexus	PKS	14	unknown	Alkylpyrone	nd
AFS073479_93_D2_140618_PROKKA_contig17_t3pks1	AFS073479	Bacillus_megaterium	Flexus	PKS	14	unknown	Alkylpyrone	0
AFS014939_93_B4_140618_PROKKA_contig7_nrps1	AFS014939	Bacillus_cereus	Cereus	NRPS	2	known	Bacillibactin	0
AFS014939_93_B4_140618_PROKKA_contig27_nrps1	AFS014939	Bacillus_cereus	Cereus	NRPS	3	known	Kurstakin	0
AFS014939_93_B4_140618_PROKKA_contig26_Endoglucanase_precursor1	AFS014939	Bacillus_cereus	Cereus	NRPS	4	known	Bacillamide	nd
AFS013177_93_C4_140618_PROKKA_contig1_t3pks1	AFS013177	Bacillus_megaterium	Flexus	PKS	14	unknown	Alkylpyrone	0
AFS089688_93_D4_140618_PROKKA_contig70_nrps1	AFS089688	Bacillus_cereus	Cereus	NRPS	2	known	Bacillibactin	32.3814
AFS089688_93_D4_140618_PROKKA_contig48_nrps1	AFS089688	Bacillus_cereus	Cereus	NRPS	3	known	Kurstakin	68.0582
AFS089688_93_D4_140618_PROKKA_contig19_putative_inner_membrane_transporter_YedA1	AFS089688	Bacillus_cereus	Cereus	NRPS	4	known	Bacillamide	nd
AFS043966_93_E5_140618_PROKKA_contig4_putative_spore_germination_protein_GerPD1	AFS043966	Bacillus_megaterium	Flexus	PKS	14	unknown	Alkylpyrone	nd
AFS018038_93_F5_140618_PROKKA_contig4_t3pks1	AFS018038	Bacillus_megaterium	Flexus	PKS	14	unknown	Alkylpyrone	0
AFS072872_93_E6_140618_PROKKA_contig17_t3pks1	AFS072872	Bacillus_megaterium	Flexus	PKS	14	unknown	Alkylpyrone	36.7264
AFS035117_93_B7_140618_PROKKA_contig3_nrps1	AFS035117	Bacillus_cereus	Cereus	NRPS	2	known	Bacillibactin	41.7457
AFS035117_93_B7_140618_PROKKA_contig45_nrps1	AFS035117	Bacillus_cereus	Cereus	NRPS	3	known	Kurstakin	99.9565
AFS035117_93_B7_140618_PROKKA_contig8_nrps1	AFS035117	Bacillus_cereus	Cereus	NRPS	4	known	Bacillamide	34.6571
AFS001701_84_G11_140604_PROKKA_contig392_t3pks1	AFS001701	Bacillus_sp	Other	PKS	0	unknown	N/A	18.8865
AFS098044_79_H12_140604_PROKKA_contig1_t3pks1	AFS098044	Bacillus_megaterium	Flexus	PKS	14	unknown	Alkylpyrone	37.277
AFS039118_96_C1_140514_PROKKA_contig2_nrps1	AFS039118	Bacillus_sp	Other	NRPS	2	known	Bacillibactin	65.4645
AFS039118_96_C1_140514_PROKKA_contig35_nrps1	AFS039118	Bacillus_sp	Other	NRPS	13	known	Kurstakin	100
AFS055282_96_D1_140514_PROKKA_contig8_nrps1	AFS055282	Bacillus_thuringiensis	Cereus	NRPS	1	unknown	N/A	13.0032
AFS055282_96_D1_140514_PROKKA_contig4_nrps1	AFS055282	Bacillus_thuringiensis	Cereus	NRPS	2	known	Bacillibactin	19.7451
AFS055282_96_D1_140514_PROKKA_contig36_nrps1	AFS055282	Bacillus_thuringiensis	Cereus	NRPS	3	known	Kurstakin	62.8852
AFS055282_96_D1_140514_PROKKA_contig12_nrps_t1pks_lantipeptide1	AFS055282	Bacillus_thuringiensis	Cereus	Hybrid	3	known	Zwittermicin	76.6461
AFS055282_96_D1_140514_PROKKA_contig9_nrps1	AFS055282	Bacillus_thuringiensis	Cereus	NRPS	4	known	Bacillamide	22.6651
AFS090198_96_H1_140514_PROKKA_contig16_t2pks1	AFS090198	Bacillus_mycoides	Cereus	PKS	0	unknown	N/A	100
AFS082247_96_C2_140514_PROKKA_contig3_nrps1	AFS082247	Bacillus_thuringiensis	Cereus	NRPS	1	unknown	N/A	13.6527
AFS082247_96_C2_140514_PROKKA_contig32_nrps1	AFS082247	Bacillus_thuringiensis	Cereus	NRPS	2	known	Bacillibactin	42.0224
AFS082247_96_C2_140514_PROKKA_contig8_nrps1	AFS082247	Bacillus_thuringiensis	Cereus	NRPS	3	known	Kurstakin	71.2718
AFS082247_96_C2_140514_PROKKA_contig22_nrps_t1pks1	AFS082247	Bacillus_thuringiensis	Cereus	Hybrid	3	known	Zwittermicin	100
AFS082247_96_C2_140514_PROKKA_contig21_nrps1	AFS082247	Bacillus_thuringiensis	Cereus	NRPS	6	unknown	N/A	76.115
AFS082247_96_C2_140514_PROKKA_contig49_DNA_binding_protein_HU_11	AFS082247	Bacillus_thuringiensis	Cereus	NRPS	12	unknown	CATCATR	nd
AFS007186_96_D2_140514_PROKKA_contig7_nrps1	AFS007186	Bacillus_thuringiensis	Cereus	NRPS	1	unknown	N/A	14.2273
AFS007186_96_D2_140514_PROKKA_contig5_nrps1	AFS007186	Bacillus_thuringiensis	Cereus	NRPS	2	known	Bacillibactin	19.2409
AFS007186_96_D2_140514_PROKKA_contig23_nrps1	AFS007186	Bacillus_thuringiensis	Cereus	NRPS	3	known	Kurstakin	58.924
AFS007186_96_D2_140514_PROKKA_contig34_nrps_t1pks1	AFS007186	Bacillus_thuringiensis	Cereus	Hybrid	3	known	Zwittermicin	70.6339
AFS007186_96_D2_140514_PROKKA_contig47_nrps1	AFS007186	Bacillus_thuringiensis	Cereus	NRPS	4	known	Bacillamide	0
AFS007186_96_D2_140514_PROKKA_contig57_nrps1	AFS007186	Bacillus_thuringiensis	Cereus	NRPS	6	unknown	N/A	49.0654
AFS066483_96_E2_140514_PROKKA_contig6_nrps1	AFS066483	Bacillus_thuringiensis	Cereus	NRPS	1	unknown	N/A	0
AFS066483_96_E2_140514_PROKKA_contig17_UDP_N_acetylbacillosamine_transaminase1	AFS066483	Bacillus_thuringiensis	Cereus	NRPS	2	known	Bacillibactin	nd
AFS066483_96_E2_140514_PROKKA_contig17_nrps1	AFS066483	Bacillus_thuringiensis	Cereus	NRPS	3	known	Kurstakin	62.8791
AFS066483_96_E2_140514_PROKKA_contig18_nrps1	AFS066483	Bacillus_thuringiensis	Cereus	NRPS	4	known	Bacillamide	22.3698
AFS066483_96_E2_140514_PROKKA_contig37_nrps1	AFS066483	Bacillus_thuringiensis	Cereus	NRPS	15	unknown	CATCATR	26.9627
AFS025457_96_D3_140514_PROKKA_contig6_Protein_FdhD1	AFS025457	Bacillus_cereus	Cereus	NRPS	1	unknown	N/A	nd
AFS025457_96_D3_140514_PROKKA_contig9_nrps1	AFS025457	Bacillus_cereus	Cereus	NRPS	2	known	Bacillibactin	13.2859
AFS025457_96_D3_140514_PROKKA_contig47_nrps1	AFS025457	Bacillus_cereus	Cereus	NRPS	3	known	Kurstakin	65.2713
AFS025457_96_D3_140514_PROKKA_contig8_nrps_t1pks1	AFS025457	Bacillus_cereus	Cereus	Hybrid	3	known	Zwittermicin	60.7689
AFS025457_96_D3_140514_PROKKA_contig31_nrps1	AFS025457	Bacillus_cereus	Cereus	NRPS	4	known	Bacillamide	0
AFS053866_96_H3_140514_PROKKA_contig5_nrps1	AFS053866	Bacillus_cereus	Cereus	NRPS	2	known	Bacillibactin	18.3463
AFS053866_96_H3_140514_PROKKA_contig18_nrps1	AFS053866	Bacillus_cereus	Cereus	NRPS	4	known	Bacillamide	18.4999
AFS002094_96_A4_140514_PROKKA_contig60_nrps1	AFS002094	Bacillus_cereus	Cereus	NRPS	1	unknown	N/A	0
AFS002094_96_A4_140514_PROKKA_contig87_nrps1	AFS002094	Bacillus_cereus	Cereus	NRPS	2	known	Bacillibactin	0
AFS002094_96_A4_140514_PROKKA_contig33_nrps1	AFS002094	Bacillus_cereus	Cereus	NRPS	3	known	Kurstakin	61.4462
AFS002094_96_A4_140514_PROKKA_contig50_nrps_t1pks1	AFS002094	Bacillus_cereus	Cereus	Hybrid	3	known	Zwittermicin	77.1561
AFS002094_96_A4_140514_PROKKA_contig29_nrps1	AFS002094	Bacillus_cereus	Cereus	NRPS	4	known	Bacillamide	0
AFS011058_96_C4_140514_PROKKA_contig277_nrps1	AFS011058	Bacillus_cereus	Cereus	NRPS	2	known	Bacillibactin	23.6655
AFS011058_96_C4_140514_PROKKA_contig55_nrps1	AFS011058	Bacillus_cereus	Cereus	NRPS	3	known	Kurstakin	97.2786
AFS011058_96_C4_140514_PROKKA_contig100_nrps1	AFS011058	Bacillus_cereus	Cereus	NRPS	4	known	Bacillamide	22.1486
AFS011058_96_C4_140514_PROKKA_contig301_nrps1	AFS011058	Bacillus_cereus	Cereus	NRPS	11	unknown	CATCATR	96.0442
AFS001900_96_D4_140514_PROKKA_contig243_nrps1	AFS001900	Bacillus_cereus	Cereus	NRPS	0	unknown	N/A	61.9443
AFS001900_96_D4_140514_PROKKA_contig35_nrps1	AFS001900	Bacillus_cereus	Cereus	NRPS	2	known	Bacillibactin	30.3201
AFS001900_96_D4_140514_PROKKA_contig46_nrps1	AFS001900	Bacillus_cereus	Cereus	NRPS	3	known	Kurstakin	75.2803
AFS001900_96_D4_140514_PROKKA_contig70_nrps1	AFS001900	Bacillus_cereus	Cereus	NRPS	4	known	Bacillamide	35.8309
AFS016599_96_E4_140514_PROKKA_contig103_nrps1	AFS016599	Bacillus_cereus	Cereus	NRPS	0	unknown	N/A	82.9112
AFS016599_96_E4_140514_PROKKA_contig297_nrps1	AFS016599	Bacillus_cereus	Cereus	NRPS	2	known	Bacillibactin	21.2499
AFS016599_96_E4_140514_PROKKA_contig128_nrps1	AFS016599	Bacillus_cereus	Cereus	NRPS	3	known	Kurstakin	61.4324
AFS016599_96_E4_140514_PROKKA_contig198_nrps1	AFS016599	Bacillus_cereus	Cereus	NRPS	4	known	Bacillamide	23.144
AFS090123_96_F4_140514_PROKKA_contig27_nrps1	AFS090123	Bacillus_cereus	Cereus	NRPS	1	unknown	N/A	20.2871
AFS090123_96_F4_140514_PROKKA_contig8_Peptidoglycan_N_acetylglucosamine_deacetylase1	AFS090123	Bacillus_cereus	Cereus	NRPS	2	known	Bacillibactin	nd
AFS090123_96_F4_140514_PROKKA_contig8_Putative_cell_wall_binding_lipoprotein1	AFS090123	Bacillus_cereus	Cereus	NRPS	3	known	Kurstakin	nd
AFS090123_96_F4_140514_PROKKA_contig29_nrps_t1pks1	AFS090123	Bacillus_cereus	Cereus	Hybrid	3	known	Zwittermicin	73.2378
AFS090123_96_F4_140514_PROKKA_contig25_nrps1	AFS090123	Bacillus_cereus	Cereus	NRPS	4	known	Bacillamide	0
AFS090123_96_F4_140514_PROKKA_contig50_nrps1	AFS090123	Bacillus_cereus	Cereus	NRPS	8	unknown	N/A	23.7995
AFS090123_96_F4_140514_PROKKA_contig35_nrps_transatpks1	AFS090123	Bacillus_cereus	Cereus	Hybrid	9	unknown	N/A	73.5511
AFS011531_96_G4_140514_PROKKA_contig43_nrps1	AFS011531	Bacillus_cereus	Cereus	NRPS	1	unknown	N/A	0
AFS011531_96_G4_140514_PROKKA_contig44_nrps1	AFS011531	Bacillus_cereus	Cereus	NRPS	2	known	Bacillibactin	14.638
AFS011531_96_G4_140514_PROKKA_contig1_Transposase_from_transposon_Tn9161	AFS011531	Bacillus_cereus	Cereus	NRPS	3	known	Kurstakin	nd
AFS011531_96_G4_140514_PROKKA_contig3_nrps1	AFS011531	Bacillus_cereus	Cereus	NRPS	4	known	Bacillamide	0
AFS075176_96_B5_140514_PROKKA_contig10_nrps1	AFS075176	Bacillus_cereus	Cereus	NRPS	2	known	Bacillibactin	NA
AFS075176_96_B5_140514_PROKKA_contig43_nrps1	AFS075176	Bacillus_cereus	Cereus	NRPS	3	known	Kurstakin	NA
AFS075176_96_B5_140514_PROKKA_contig67_nrps1	AFS075176	Bacillus_cereus	Cereus	NRPS	22	known	Bacitracin	NA
AFS075176_96_B5_140514_PROKKA_contig52_nrps1	AFS075176	Bacillus_cereus	Cereus	NRPS	23	known	Bacitracin	NA
AFS054329_96_C5_140514_PROKKA_contig30_nrps1	AFS054329	Bacillus_cereus	Cereus	NRPS	2	known	Bacillibactin	27.1958
AFS054329_96_C5_140514_PROKKA_contig43_nrps1	AFS054329	Bacillus_cereus	Cereus	NRPS	3	known	Kurstakin	65.9563
AFS054329_96_C5_140514_PROKKA_contig14_Endoglucanase_precursor1	AFS054329	Bacillus_cereus	Cereus	NRPS	4	known	Bacillamide	nd
AFS039342_96_D5_140514_PROKKA_contig73_nrps1	AFS039342	Bacillus_cereus	Cereus	NRPS	0	unknown	N/A	83.2072
AFS039342_96_D5_140514_PROKKA_contig60_nrps1	AFS039342	Bacillus_cereus	Cereus	NRPS	2	known	Bacillibactin	15.7531
AFS039342_96_D5_140514_PROKKA_contig115_nrps1	AFS039342	Bacillus_cereus	Cereus	NRPS	3	known	Kurstakin	100
AFS039342_96_D5_140514_PROKKA_contig26_nrps1	AFS039342	Bacillus_cereus	Cereus	NRPS	26	unknown	CATCATR	99.9935
AFS096410_96_E5_140514_PROKKA_contig2_nrps1	AFS096410	Bacillus_thuringiensis	Cereus	NRPS	2	known	Bacillibactin	17.1536
AFS096410_96_E5_140514_PROKKA_contig36_nrps1	AFS096410	Bacillus_thuringiensis	Cereus	NRPS	3	known	Kurstakin	64.6508
AFS096410_96_E5_140514_PROKKA_contig14_nrps_t1pks1	AFS096410	Bacillus_thuringiensis	Cereus	Hybrid	3	known	Zwittermicin	69.3259
AFS096410_96_E5_140514_PROKKA_contig26_nrps1	AFS096410	Bacillus_thuringiensis	Cereus	NRPS	4	known	Bacillamide	25.1752
AFS054563_96_F5_140514_PROKKA_contig38_nrps1	AFS054563	Bacillus_cereus	Cereus	NRPS	0	unknown	N/A	25.0454
AFS054563_96_F5_140514_PROKKA_contig7_nrps1	AFS054563	Bacillus_cereus	Cereus	NRPS	2	known	Bacillibactin	61.5861
AFS054563_96_F5_140514_PROKKA_contig15_2_aminoadipate_transaminase1	AFS054563	Bacillus_cereus	Cereus	NRPS	4	known	Bacillamide	nd
AFS054563_96_F5_140514_PROKKA_contig32_Small_acid_soluble_spore_protein_C1	AFS054563	Bacillus_cereus	Cereus	Hybrid	5	unknown	N/A	nd
AFS054563_96_F5_140514_PROKKA_contig22_nrps1	AFS054563	Bacillus_cereus	Cereus	NRPS	6	unknown	N/A	91.467
AFS054563_96_F5_140514_PROKKA_contig33_nrps1	AFS054563	Bacillus_cereus	Cereus	NRPS	26	unknown	CATCATR	78.3501
AFS028618_96_H5_140514_PROKKA_contig15_nrps1	AFS028618	Bacillus_cereus	Cereus	NRPS	2	known	Bacillibactin	43.0148
AFS028618_96_H5_140514_PROKKA_contig1_nrps1	AFS028618	Bacillus_cereus	Cereus	NRPS	3	known	Kurstakin	69.194
AFS028618_96_H5_140514_PROKKA_contig16_nrps1	AFS028618	Bacillus_cereus	Cereus	NRPS	7	known	Bacillamide	29.85
AFS033588_96_A6_140514_PROKKA_contig22_nrps1	AFS033588	Bacillus_cereus	Cereus	NRPS	2	known	Bacillibactin	42.2552
AFS033588_96_A6_140514_PROKKA_contig67_nrps1	AFS033588	Bacillus_cereus	Cereus	NRPS	3	known	Kurstakin	68.2623
AFS033588_96_A6_140514_PROKKA_contig1_putative_inner_membrane_transporter_YedA1	AFS033588	Bacillus_cereus	Cereus	NRPS	4	known	Bacillamide	nd
AFS009013_96_C6_140514_PROKKA_contig12_nrps1	AFS009013	Bacillus_sp	Other	NRPS	2	known	Bacillibactin	27.1601
AFS009013_96_C6_140514_PROKKA_contig72_nrps1	AFS009013	Bacillus_sp	Other	NRPS	13	known	Kurstakin	100
AFS009013_96_C6_140514_PROKKA_contig18_nrps_transatpks1	AFS009013	Bacillus_sp	Other	Hybrid	14	unknown	N/A	91.0867
AFS050088_96_D6_140514_PROKKA_contig89_nrps1	AFS050088	Bacillus_mycoides	Cereus	NRPS	2	known	Bacillibactin	NA
AFS050088_96_D6_140514_PROKKA_contig111_nrps1	AFS050088	Bacillus_mycoides	Cereus	NRPS	13	known	Kurstakin	NA
AFS062254_96_E6_140514_PROKKA_contig11_nrps1	AFS062254	Bacillus_mycoides	Cereus	NRPS	0	unknown	N/A	NA
AFS062254_96_E6_140514_PROKKA_contig57_nrps1	AFS062254	Bacillus_mycoides	Cereus	NRPS	2	known	Bacillibactin	NA
AFS062254_96_E6_140514_PROKKA_contig70_nrps1	AFS062254	Bacillus_mycoides	Cereus	NRPS	13	known	Kurstakin	NA
AFS040661_96_F6_140514_PROKKA_contig5_nrps1	AFS040661	Bacillus_thuringiensis	Cereus	NRPS	1	unknown	N/A	19.9104
AFS040661_96_F6_140514_PROKKA_contig9_UDP_glucose_4_epimerase1	AFS040661	Bacillus_thuringiensis	Cereus	NRPS	2	known	Bacillibactin	nd
AFS040661_96_F6_140514_PROKKA_contig9_nrps1	AFS040661	Bacillus_thuringiensis	Cereus	NRPS	3	known	Kurstakin	73.1226
AFS040661_96_F6_140514_PROKKA_contig17_nrps1	AFS040661	Bacillus_thuringiensis	Cereus	NRPS	4	known	Bacillamide	21.3317
AFS040661_96_F6_140514_PROKKA_contig38_nrps1	AFS040661	Bacillus_thuringiensis	Cereus	NRPS	5	unknown	CATCATR	63.1001
AFS085794_96_G6_140514_PROKKA_contig26_nrps1	AFS085794	Bacillus_cereus	Cereus	NRPS	0	unknown	N/A	97.731
AFS085794_96_G6_140514_PROKKA_contig35_nrps1	AFS085794	Bacillus_cereus	Cereus	NRPS	0	unknown	N/A	93.0757
AFS085794_96_G6_140514_PROKKA_contig14_nrps1	AFS085794	Bacillus_cereus	Cereus	NRPS	2	known	Bacillibactin	18.0611
AFS085794_96_G6_140514_PROKKA_contig103_nrps1	AFS085794	Bacillus_cereus	Cereus	NRPS	3	known	Kurstakin	87.0092
AFS028516_96_H6_140514_PROKKA_contig29_nrps1	AFS028516	Bacillus_cereus	Cereus	NRPS	1	unknown	N/A	23.4466
AFS028516_96_H6_140514_PROKKA_contig99_nrps1	AFS028516	Bacillus_cereus	Cereus	NRPS	2	known	Bacillibactin	84.4251
AFS028516_96_H6_140514_PROKKA_contig55_nrps1	AFS028516	Bacillus_cereus	Cereus	NRPS	3	known	Kurstakin	84.247
AFS028516_96_H6_140514_PROKKA_contig21_nrps_t1pks1	AFS028516	Bacillus_cereus	Cereus	Hybrid	3	known	Zwittermicin	77.2475
AFS028516_96_H6_140514_PROKKA_contig8_nrps1	AFS028516	Bacillus_cereus	Cereus	NRPS	4	known	Bacillamide	24.538
AFS027250_96_A7_140514_PROKKA_contig8_nrps1	AFS027250	Bacillus_thuringiensis	Cereus	NRPS	2	known	Bacillibactin	19.3785
AFS027250_96_A7_140514_PROKKA_contig4_nrps1	AFS027250	Bacillus_thuringiensis	Cereus	NRPS	3	known	Kurstakin	53.5329
AFS027250_96_A7_140514_PROKKA_contig10_nrps_lantipeptide_t1pks1	AFS027250	Bacillus_thuringiensis	Cereus	Hybrid	3	known	Zwittermicin	84.0078
AFS027250_96_A7_140514_PROKKA_contig37_Endoglucanase_precursor1	AFS027250	Bacillus_thuringiensis	Cereus	NRPS	4	known	Bacillamide	nd
AFS094730_96_C8_140514_PROKKA_contig7_nrps1	AFS094730	Bacillus_thuringiensis	Cereus	NRPS	1	unknown	N/A	29.1735
AFS094730_96_C8_140514_PROKKA_contig2_Transcriptional_regulator_LytR1	AFS094730	Bacillus_thuringiensis	Cereus	NRPS	2	known	Bacillibactin	nd
AFS094730_96_C8_140514_PROKKA_contig24_nrps1	AFS094730	Bacillus_thuringiensis	Cereus	NRPS	3	known	Kurstakin	73.8417
AFS094730_96_C8_140514_PROKKA_contig23_nrps1	AFS094730	Bacillus_thuringiensis	Cereus	NRPS	4	known	Bacillamide	31.5606
AFS094730_96_C8_140514_PROKKA_contig39_nrps1	AFS094730	Bacillus_thuringiensis	Cereus	NRPS	5	unknown	CATCATR	66.8567
AFS080033_96_D8_140514_PROKKA_contig7_nrps1	AFS080033	Bacillus_cereus	Cereus	NRPS	2	known	Bacillibactin	16.7898
AFS080033_96_D8_140514_PROKKA_contig29_nrps1	AFS080033	Bacillus_cereus	Cereus	NRPS	3	known	Kurstakin	100
AFS080033_96_D8_140514_PROKKA_contig14_D_alanine__D_alanine_ligase1	AFS080033	Bacillus_cereus	Cereus	NRPS	4	known	Bacillamide	nd
AFS003288_96_E9_140514_PROKKA_contig26_nrps1	AFS003288	Bacillus_mycoides	Cereus	NRPS	2	known	Bacillibactin	70.9678
AFS003288_96_E9_140514_PROKKA_contig44_nrps1	AFS003288	Bacillus_mycoides	Cereus	NRPS	13	known	Kurstakin	100
AFS003288_96_E9_140514_PROKKA_contig119_nrps1	AFS003288	Bacillus_mycoides	Cereus	NRPS	25	unknown	N/A	46.8739
AFS027646_96_F9_140514_PROKKA_contig29_nrps1	AFS027646	Bacillus_cereus	Cereus	NRPS	2	known	Bacillibactin	NA
AFS027646_96_F9_140514_PROKKA_contig22_nrps1	AFS027646	Bacillus_cereus	Cereus	NRPS	4	known	Bacillamide	NA
AFS054835_96_G9_140514_PROKKA_contig20_nrps1	AFS054835	Bacillus_thuringiensis	Cereus	NRPS	2	known	Bacillibactin	56.8066
AFS054835_96_G9_140514_PROKKA_contig27_nrps1	AFS054835	Bacillus_thuringiensis	Cereus	NRPS	3	known	Kurstakin	62.0898
AFS054835_96_G9_140514_PROKKA_contig35_lantipeptide_nrps_t1pks1	AFS054835	Bacillus_thuringiensis	Cereus	Hybrid	3	known	Zwittermicin	99.9975
AFS054835_96_G9_140514_PROKKA_contig44_nrps1	AFS054835	Bacillus_thuringiensis	Cereus	NRPS	4	known	Bacillamide	32.5965
AFS054835_96_G9_140514_PROKKA_contig14_nrps1	AFS054835	Bacillus_thuringiensis	Cereus	NRPS	12	unknown	CATCATR	70.0014
AFS022598_96_A10_140514_PROKKA_contig43_nrps1	AFS022598	Bacillus_mycoides	Cereus	NRPS	0	unknown	N/A	NA
AFS022598_96_A10_140514_PROKKA_contig23_nrps1	AFS022598	Bacillus_mycoides	Cereus	NRPS	2	known	Bacillibactin	NA
AFS022598_96_A10_140514_PROKKA_contig28_nrps1	AFS022598	Bacillus_mycoides	Cereus	NRPS	13	known	Kurstakin	NA
AFS011149_96_C10_140514_PROKKA_contig34_nrps1	AFS011149	Bacillus_cereus	Cereus	NRPS	2	known	Bacillibactin	46.9983
AFS011149_96_C10_140514_PROKKA_contig12_nrps1	AFS011149	Bacillus_cereus	Cereus	NRPS	3	known	Kurstakin	62.0162
AFS011149_96_C10_140514_PROKKA_contig7_nrps1	AFS011149	Bacillus_cereus	Cereus	NRPS	4	known	Bacillamide	31.659
AFS011149_96_C10_140514_PROKKA_contig35_transatpks1	AFS011149	Bacillus_cereus	Cereus	PKS	19	unknown	N/A	97.9918
AFS048014_96_F10_140514_PROKKA_contig7_nrps1	AFS048014	Bacillus_thuringiensis	Cereus	NRPS	1	unknown	N/A	12.846
AFS048014_96_F10_140514_PROKKA_contig14_Peptidoglycan_N_acetylglucosamine_deacetylase1	AFS048014	Bacillus_thuringiensis	Cereus	NRPS	2	known	Bacillibactin	nd
AFS048014_96_F10_140514_PROKKA_contig4_nrps1	AFS048014	Bacillus_thuringiensis	Cereus	NRPS	3	known	Kurstakin	52.1946
AFS048014_96_F10_140514_PROKKA_contig21_nrps1	AFS048014	Bacillus_thuringiensis	Cereus	NRPS	4	known	Bacillamide	17.762
AFS048014_96_F10_140514_PROKKA_contig39_nrps1	AFS048014	Bacillus_thuringiensis	Cereus	NRPS	26	unknown	CATCATR	91.4132
AFS010823_96_B11_140514_PROKKA_contig6_nrps1	AFS010823	Bacillus_thuringiensis	Cereus	NRPS	1	unknown	N/A	14.8505
AFS010823_96_B11_140514_PROKKA_contig13_nrps1	AFS010823	Bacillus_thuringiensis	Cereus	NRPS	2	known	Bacillibactin	45.8992
AFS010823_96_B11_140514_PROKKA_contig22_nrps1	AFS010823	Bacillus_thuringiensis	Cereus	NRPS	3	known	Kurstakin	53.7146
AFS010823_96_B11_140514_PROKKA_contig43_nrps_t1pks1	AFS010823	Bacillus_thuringiensis	Cereus	Hybrid	3	known	Zwittermicin	82.3798
AFS010823_96_B11_140514_PROKKA_contig26_nrps1	AFS010823	Bacillus_thuringiensis	Cereus	NRPS	6	unknown	N/A	68.6698
AFS010823_96_B11_140514_PROKKA_contig2_nrps1	AFS010823	Bacillus_thuringiensis	Cereus	NRPS	12	unknown	CATCATR	68.8024
AFS072674_96_C11_140514_PROKKA_contig32_nrps1	AFS072674	Bacillus_cereus	Cereus	NRPS	2	known	Bacillibactin	45.3756
AFS072674_96_C11_140514_PROKKA_contig17_nrps1	AFS072674	Bacillus_cereus	Cereus	NRPS	3	known	Kurstakin	91.3034
AFS072674_96_C11_140514_PROKKA_contig70_nrps1	AFS072674	Bacillus_cereus	Cereus	NRPS	22	known	Bacitracin	100
AFS072674_96_C11_140514_PROKKA_contig53_nrps1	AFS072674	Bacillus_cereus	Cereus	NRPS	23	known	Bacitracin	100
AFS021943_96_D11_140514_PROKKA_contig21_nrps1	AFS021943	Bacillus_cereus	Cereus	NRPS	2	known	Bacillibactin	21.6328
AFS041274_96_E11_140514_PROKKA_contig28_nrps1	AFS041274	Bacillus_cereus	Cereus	NRPS	2	known	Bacillibactin	51.9428
AFS041274_96_E11_140514_PROKKA_contig7_nrps1	AFS041274	Bacillus_cereus	Cereus	NRPS	4	known	Bacillamide	34.6496
AFS015270_116_F10_140618_PROKKA_contig4_t3pks1	AFS015270	Bacillus_megaterium	Flexus	PKS	14	unknown	Alkylpyrone	0
AFS028766_96_A1_140514_PROKKA_contig42_nrps1	AFS028766	Bacillus_mycoides	Cereus	NRPS	0	unknown	N/A	77.6049
AFS028766_96_A1_140514_PROKKA_contig101_nrps1	AFS028766	Bacillus_mycoides	Cereus	NRPS	2	known	Bacillibactin	100
AFS028766_96_A1_140514_PROKKA_contig123_nrps1	AFS028766	Bacillus_mycoides	Cereus	NRPS	13	known	Kurstakin	100
AFS028766_96_A1_140514_PROKKA_contig48_nrps1	AFS028766	Bacillus_mycoides	Cereus	NRPS	18	unknown	N/A	62.2031
AFS072084_96_B1_140514_PROKKA_contig29_nrps1	AFS072084	Bacillus_anthracis	Cereus	NRPS	2	known	Bacillibactin	18.9648
AFS072084_96_B1_140514_PROKKA_contig58_nrps1	AFS072084	Bacillus_anthracis	Cereus	NRPS	10	known	Bacillamide	47.6152
AFS029941_96_F1_140514_PROKKA_contig55_nrps1	AFS029941	Bacillus_anthracis	Cereus	NRPS	2	known	Bacillibactin	13.3861
AFS053406_96_G1_140514_PROKKA_contig23_HTH_type_transcriptional_repressor_Bm3R11	AFS053406	Bacillus_cereus	Cereus	NRPS	2	known	Bacillibactin	nd
AFS053406_96_G1_140514_PROKKA_contig23_nrps1	AFS053406	Bacillus_cereus	Cereus	NRPS	3	known	Kurstakin	68.3034
AFS096050_96_A2_140514_PROKKA_contig22_nrps1	AFS096050	Bacillus_anthracis	Cereus	NRPS	2	known	Bacillibactin	0
AFS029029_96_F2_140514_PROKKA_contig18_nrps1	AFS029029	Bacillus_cereus	Cereus	NRPS	2	known	Bacillibactin	16.5553
AFS029029_96_F2_140514_PROKKA_contig19_nrps1	AFS029029	Bacillus_cereus	Cereus	NRPS	3	known	Kurstakin	60.7136
AFS029029_96_F2_140514_PROKKA_contig10_nrps_t1pks1	AFS029029	Bacillus_cereus	Cereus	Hybrid	3	known	Zwittermicin	71.2547
AFS029029_96_F2_140514_PROKKA_contig31_nrps1	AFS029029	Bacillus_cereus	Cereus	NRPS	4	known	Bacillamide	27.0525
AFS099758_96_E10_140514_PROKKA_contig52_nrps1	AFS099758	Bacillus_cereus	Cereus	NRPS	2	known	Bacillibactin	30.9189
AFS050720_97_B10_140514_PROKKA_contig43_nrps1	AFS050720	Bacillus_cereus	Cereus	NRPS	0	unknown	N/A	0
AFS050720_97_B10_140514_PROKKA_contig6_nrps1	AFS050720	Bacillus_cereus	Cereus	NRPS	1	unknown	N/A	0
AFS050720_97_B10_140514_PROKKA_contig9_nrps1	AFS050720	Bacillus_cereus	Cereus	NRPS	2	known	Bacillibactin	0
AFS050720_97_B10_140514_PROKKA_contig4_nrps1	AFS050720	Bacillus_cereus	Cereus	NRPS	3	known	Kurstakin	0
AFS050720_97_B10_140514_PROKKA_contig4_Transcriptional_regulator_SlyA1	AFS050720	Bacillus_cereus	Cereus	NRPS	4	known	Bacillamide	nd
AFS050720_97_B10_140514_PROKKA_contig44_nrps1	AFS050720	Bacillus_cereus	Cereus	NRPS	14	unknown	N/A	0
AFS055030_117_B1_140618_PROKKA_contig18_t3pks1	AFS055030	Bacillus_sp	Other	PKS	11	unknown	Alkylpyrone	0
AFS069568_117_E1_140618_PROKKA_contig11_t3pks1	AFS069568	Bacillus_megaterium	Flexus	PKS	14	unknown	Alkylpyrone	40.407
AFS057444_117_B2_140618_PROKKA_contig24_t3pks1	AFS057444	Bacillus_megaterium	Flexus	PKS	14	unknown	Alkylpyrone	33.1459
AFS007213_117_A3_140618_PROKKA_contig16_t3pks1	AFS007213	Bacillus_megaterium	Flexus	PKS	14	unknown	Alkylpyrone	25.199
AFS041924_117_C3_140618_PROKKA_contig61_t3pks1	AFS041924	Bacillus_sp	Other	PKS	0	unknown	N/A	NA
AFS095574_117_D3_140618_PROKKA_contig19_nrps1	AFS095574	Bacillus_anthracis	Cereus	NRPS	2	known	Bacillibactin	33.7791
AFS095574_117_D3_140618_PROKKA_contig17_nrps1	AFS095574	Bacillus_anthracis	Cereus	NRPS	3	known	Kurstakin	85.3241
AFS067084_117_C4_140618_PROKKA_contig7_t3pks1	AFS067084	Bacillus_megaterium	Flexus	PKS	14	unknown	Alkylpyrone	0
AFS088312_117_C9_140618_PROKKA_contig7_t3pks1	AFS088312	Bacillus_megaterium	Flexus	PKS	14	unknown	Alkylpyrone	33.1682
AFS090431_97_D2_140514_PROKKA_contig1_Protein_FdhD1	AFS090431	Bacillus_cereus	Cereus	NRPS	1	unknown	N/A	nd
AFS090431_97_D2_140514_PROKKA_contig25_nrps1	AFS090431	Bacillus_cereus	Cereus	NRPS	2	known	Bacillibactin	0
AFS090431_97_D2_140514_PROKKA_contig26_nrps1	AFS090431	Bacillus_cereus	Cereus	NRPS	3	known	Kurstakin	0
AFS090431_97_D2_140514_PROKKA_contig17_nrps1	AFS090431	Bacillus_cereus	Cereus	NRPS	4	known	Bacillamide	0
AFS051123_97_G5_140514_PROKKA_contig21_nrps1	AFS051123	Bacillus_cereus	Cereus	NRPS	2	known	Bacillibactin	0
AFS051123_97_G5_140514_PROKKA_contig20_putative_inner_membrane_transporter_YedA1	AFS051123	Bacillus_cereus	Cereus	NRPS	4	known	Bacillamide	nd
AFS051123_97_G5_140514_PROKKA_contig50_nrps1	AFS051123	Bacillus_cereus	Cereus	NRPS	9	unknown	N/A	0
AFS049152_101_C1_140514_PROKKA_contig1_Peptidoglycan_N_acetylglucosamine_deacetylase1	AFS049152	Bacillus_thuringiensis	Cereus	NRPS	2	known	Bacillibactin	nd
AFS049152_101_C1_140514_PROKKA_contig1_Putative_cell_wall_binding_lipoprotein1	AFS049152	Bacillus_thuringiensis	Cereus	NRPS	3	known	Kurstakin	nd
AFS049152_101_C1_140514_PROKKA_contig36_nrps1	AFS049152	Bacillus_thuringiensis	Cereus	NRPS	4	known	Bacillamide	22.2732
AFS065009_101_E1_140514_PROKKA_contig13_nrps1	AFS065009	Bacillus_pumilus	Subtilis	NRPS	0	unknown	N/A	81.5342
AFS065009_101_E1_140514_PROKKA_contig7_nrps1	AFS065009	Bacillus_pumilus	Subtilis	NRPS	0	unknown	N/A	69.2842
AFS065009_101_E1_140514_PROKKA_contig12_t3pks1	AFS065009	Bacillus_pumilus	Subtilis	PKS	16	unknown	Alkylpyrone	0
AFS049861_101_E8_140514_PROKKA_contig23_nrps1	AFS049861	Bacillus_cereus	Cereus	NRPS	0	unknown	N/A	0
AFS049861_101_E8_140514_PROKKA_contig6_putative_acetyltransferase1	AFS049861	Bacillus_cereus	Cereus	NRPS	2	known	Bacillibactin	nd
AFS049861_101_E8_140514_PROKKA_contig9_nrps1	AFS049861	Bacillus_cereus	Cereus	NRPS	20	unknown	N/A	0
AFS061996_101_E10_140514_PROKKA_contig38_nrps1	AFS061996	Bacillus_cereus	Cereus	NRPS	2	known	Bacillibactin	0
AFS004498_101_F10_140514_PROKKA_contig11_nrps1	AFS004498	Bacillus_cereus	Cereus	NRPS	2	known	Bacillibactin	0
AFS004498_101_F10_140514_PROKKA_contig7_nrps1	AFS004498	Bacillus_cereus	Cereus	NRPS	3	known	Kurstakin	12.4812
AFS004498_101_F10_140514_PROKKA_contig4_nrps1	AFS004498	Bacillus_cereus	Cereus	NRPS	4	known	Bacillamide	0
AFS004498_101_F10_140514_PROKKA_contig46_nrps1	AFS004498	Bacillus_cereus	Cereus	NRPS	8	unknown	N/A	26.2944
AFS004498_101_F10_140514_PROKKA_contig22_nrps_transatpks1	AFS004498	Bacillus_cereus	Cereus	Hybrid	15	unknown	N/A	76.2954
AFS040108_101_H10_140514_PROKKA_contig18_nrps1	AFS040108	Bacillus_cereus	Cereus	NRPS	2	known	Bacillibactin	41.7318
AFS040108_101_H10_140514_PROKKA_contig20_nrps1	AFS040108	Bacillus_cereus	Cereus	NRPS	19	unknown	CATCATR	75.8822
AFS061780_101_F11_140514_PROKKA_contig6_nrps1	AFS061780	Bacillus_thuringiensis	Cereus	NRPS	1	unknown	N/A	19.3622
AFS061780_101_F11_140514_PROKKA_contig190_nrps1	AFS061780	Bacillus_thuringiensis	Cereus	NRPS	2	known	Bacillibactin	27.8259
AFS061780_101_F11_140514_PROKKA_contig88_nrps1	AFS061780	Bacillus_thuringiensis	Cereus	NRPS	3	known	Kurstakin	99.6222
AFS061780_101_F11_140514_PROKKA_contig1_nrps_t1pks_lantipeptide1	AFS061780	Bacillus_thuringiensis	Cereus	Hybrid	3	known	Zwittermicin	90.3138
AFS061780_101_F11_140514_PROKKA_contig156_nrps1	AFS061780	Bacillus_thuringiensis	Cereus	NRPS	10	known	Bacillamide	61.5491
AFS061780_101_F11_140514_PROKKA_contig48_nrps1	AFS061780	Bacillus_thuringiensis	Cereus	NRPS	24	unknown	CATCATR	58.9882
AFS043930_101_G11_140514_PROKKA_contig70_nrps1	AFS043930	Bacillus_thuringiensis	Cereus	NRPS	1	unknown	N/A	23.664
AFS043930_101_G11_140514_PROKKA_contig229_nrps1	AFS043930	Bacillus_thuringiensis	Cereus	NRPS	2	known	Bacillibactin	34.551
AFS043930_101_G11_140514_PROKKA_contig112_nrps1	AFS043930	Bacillus_thuringiensis	Cereus	NRPS	3	known	Kurstakin	75.1026
AFS043930_101_G11_140514_PROKKA_contig3_lantipeptide_nrps_t1pks1	AFS043930	Bacillus_thuringiensis	Cereus	Hybrid	3	known	Zwittermicin	91.8611
AFS043930_101_G11_140514_PROKKA_contig315_nrps1	AFS043930	Bacillus_thuringiensis	Cereus	NRPS	10	known	Bacillamide	100
AFS043930_101_G11_140514_PROKKA_contig47_nrps1	AFS043930	Bacillus_thuringiensis	Cereus	NRPS	24	unknown	CATCATR	80.0902
AFS018409_101_H11_140514_PROKKA_contig19_nrps1	AFS018409	Bacillus_thuringiensis	Cereus	NRPS	1	unknown	N/A	23.3277
AFS018409_101_H11_140514_PROKKA_contig6_nrps1	AFS018409	Bacillus_thuringiensis	Cereus	NRPS	2	known	Bacillibactin	34.4324
AFS018409_101_H11_140514_PROKKA_contig36_nrps1	AFS018409	Bacillus_thuringiensis	Cereus	NRPS	3	known	Kurstakin	85.4351
AFS018409_101_H11_140514_PROKKA_contig39_lantipeptide_nrps_t1pks1	AFS018409	Bacillus_thuringiensis	Cereus	Hybrid	3	known	Zwittermicin	87.7644
AFS018409_101_H11_140514_PROKKA_contig121_nrps1	AFS018409	Bacillus_thuringiensis	Cereus	NRPS	10	known	Bacillamide	92.389
AFS018409_101_H11_140514_PROKKA_contig2_nrps1	AFS018409	Bacillus_thuringiensis	Cereus	NRPS	24	unknown	CATCATR	99.9932
AFS031473_101_E12_140514_PROKKA_contig355_nrps1	AFS031473	Bacillus_thuringiensis	Cereus	NRPS	0	unknown	N/A	4.92415
AFS031473_101_E12_140514_PROKKA_contig129_nrps1	AFS031473	Bacillus_thuringiensis	Cereus	NRPS	2	known	Bacillibactin	29.773
AFS031473_101_E12_140514_PROKKA_contig61_nrps1	AFS031473	Bacillus_thuringiensis	Cereus	NRPS	3	known	Kurstakin	69.0677
AFS031473_101_E12_140514_PROKKA_contig49_nrps_t1pks_lantipeptide1	AFS031473	Bacillus_thuringiensis	Cereus	Hybrid	3	known	Zwittermicin	93.314
AFS031473_101_E12_140514_PROKKA_contig171_Endoglucanase_precursor1	AFS031473	Bacillus_thuringiensis	Cereus	NRPS	10	known	Bacillamide	nd
AFS031473_101_E12_140514_PROKKA_contig242_nrps1	AFS031473	Bacillus_thuringiensis	Cereus	NRPS	24	unknown	CATCATR	81.825
AFS004414_101_F12_140514_PROKKA_contig159_nrps1	AFS004414	Bacillus_cereus	Cereus	NRPS	1	unknown	N/A	23.4392
AFS004414_101_F12_140514_PROKKA_contig154_nrps1	AFS004414	Bacillus_cereus	Cereus	NRPS	2	known	Bacillibactin	36.2387
AFS004414_101_F12_140514_PROKKA_contig96_nrps1	AFS004414	Bacillus_cereus	Cereus	NRPS	3	known	Kurstakin	81.9653
AFS004414_101_F12_140514_PROKKA_contig83_nrps_t1pks_lantipeptide1	AFS004414	Bacillus_cereus	Cereus	Hybrid	3	known	Zwittermicin	83.1511
AFS004414_101_F12_140514_PROKKA_contig193_nrps1	AFS004414	Bacillus_cereus	Cereus	NRPS	10	known	Bacillamide	37.3103
AFS004414_101_F12_140514_PROKKA_contig239_nrps1	AFS004414	Bacillus_cereus	Cereus	NRPS	24	unknown	CATCATR	79.9398
AFS022373_98_A1_140514_PROKKA_contig38_nrps1	AFS022373	Bacillus_cereus	Cereus	NRPS	2	known	Bacillibactin	16.9683
AFS024404_98_B1_140514_PROKKA_contig13_nrps1	AFS024404	Bacillus_cereus	Cereus	NRPS	0	unknown	N/A	NA
AFS024404_98_B1_140514_PROKKA_contig8_Bacitracin_export_permease_protein_BceB1	AFS024404	Bacillus_cereus	Cereus	NRPS	0	unknown	N/A	nd
AFS024404_98_B1_140514_PROKKA_contig8_nrps1	AFS024404	Bacillus_cereus	Cereus	NRPS	2	known	Bacillibactin	NA
AFS070292_98_C1_140514_PROKKA_contig4_Peptidoglycan_N_acetylglucosamine_deacetylase1	AFS070292	Bacillus_cereus	Cereus	NRPS	2	known	Bacillibactin	nd
AFS008413_98_G1_140514_PROKKA_contig11_nrps1	AFS008413	Bacillus_cereus	Cereus	NRPS	1	unknown	N/A	14.2477
AFS008413_98_G1_140514_PROKKA_contig4_nrps1	AFS008413	Bacillus_cereus	Cereus	NRPS	2	known	Bacillibactin	12.3512
AFS008413_98_G1_140514_PROKKA_contig28_nrps1	AFS008413	Bacillus_cereus	Cereus	NRPS	3	known	Kurstakin	75.4775
AFS008413_98_G1_140514_PROKKA_contig22_nrps1	AFS008413	Bacillus_cereus	Cereus	NRPS	4	known	Bacillamide	24.2798
AFS071406_98_A2_140514_PROKKA_contig11_nrps1	AFS071406	Bacillus_cereus	Cereus	NRPS	2	known	Bacillibactin	42.3123
AFS002548_98_D2_140514_PROKKA_contig123_nrps1	AFS002548	Bacillus_cereus	Cereus	NRPS	2	known	Bacillibactin	27.2869
AFS002548_98_D2_140514_PROKKA_contig2_nrps1	AFS002548	Bacillus_cereus	Cereus	NRPS	3	known	Kurstakin	99.9981
AFS037117_98_E2_140514_PROKKA_contig24_nrps1	AFS037117	Bacillus_mycoides	Cereus	NRPS	0	unknown	N/A	NA
AFS037117_98_E2_140514_PROKKA_contig79_nrps1	AFS037117	Bacillus_mycoides	Cereus	NRPS	2	known	Bacillibactin	NA
AFS037117_98_E2_140514_PROKKA_contig207_nrps1	AFS037117	Bacillus_mycoides	Cereus	NRPS	13	known	Kurstakin	NA
AFS037117_98_E2_140514_PROKKA_contig128_nrps1	AFS037117	Bacillus_mycoides	Cereus	NRPS	25	unknown	N/A	NA
AFS049531_98_F2_140514_PROKKA_contig66_nrps1	AFS049531	Bacillus_mycoides	Cereus	NRPS	2	known	Bacillibactin	58.1488
AFS049531_98_F2_140514_PROKKA_contig74_nrps1	AFS049531	Bacillus_mycoides	Cereus	NRPS	3	known	Kurstakin	37.0725
AFS049531_98_F2_140514_PROKKA_contig12_nrps1	AFS049531	Bacillus_mycoides	Cereus	NRPS	17	unknown	CATCATR	39.0755
AFS049531_98_F2_140514_PROKKA_contig11_nrps1	AFS049531	Bacillus_mycoides	Cereus	NRPS	21	unknown	N/A	54.493
AFS042788_98_G2_140514_PROKKA_contig109_nrps1	AFS042788	Bacillus_mycoides	Cereus	NRPS	0	unknown	N/A	100
AFS042788_98_G2_140514_PROKKA_contig33_nrps1	AFS042788	Bacillus_mycoides	Cereus	NRPS	0	unknown	N/A	69.7081
AFS042788_98_G2_140514_PROKKA_contig69_nrps1	AFS042788	Bacillus_mycoides	Cereus	NRPS	2	known	Bacillibactin	71.7084
AFS042788_98_G2_140514_PROKKA_contig203_nrps1	AFS042788	Bacillus_mycoides	Cereus	NRPS	13	known	Kurstakin	83.4107
AFS042788_98_G2_140514_PROKKA_contig118_nrps1	AFS042788	Bacillus_mycoides	Cereus	NRPS	18	unknown	N/A	64.6751
AFS037284_98_H2_140514_PROKKA_contig27_nrps1	AFS037284	Bacillus_cereus	Cereus	NRPS	2	known	Bacillibactin	20.066
AFS037284_98_H2_140514_PROKKA_contig35_nrps1	AFS037284	Bacillus_cereus	Cereus	NRPS	3	known	Kurstakin	76.736
AFS037284_98_H2_140514_PROKKA_contig13_nrps1	AFS037284	Bacillus_cereus	Cereus	NRPS	15	unknown	CATCATR	90.9173
AFS017687_98_A3_140514_PROKKA_contig30_nrps1	AFS017687	Bacillus_cereus	Cereus	NRPS	2	known	Bacillibactin	20.7626
AFS017687_98_A3_140514_PROKKA_contig3_D_alanine__D_alanine_ligase1	AFS017687	Bacillus_cereus	Cereus	NRPS	4	known	Bacillamide	nd
AFS017687_98_A3_140514_PROKKA_contig31_nrps1	AFS017687	Bacillus_cereus	Cereus	NRPS	9	unknown	N/A	77.1415
AFS026926_98_B3_140514_PROKKA_contig39_nrps1	AFS026926	Bacillus_thuringiensis	Cereus	NRPS	2	known	Bacillibactin	13.3251
AFS026926_98_B3_140514_PROKKA_contig67_nrps1	AFS026926	Bacillus_thuringiensis	Cereus	NRPS	3	known	Kurstakin	65.9
AFS026926_98_B3_140514_PROKKA_contig45_nrps_t1pks1	AFS026926	Bacillus_thuringiensis	Cereus	Hybrid	3	known	Zwittermicin	90.8888
AFS026926_98_B3_140514_PROKKA_contig3_nrps1	AFS026926	Bacillus_thuringiensis	Cereus	NRPS	4	known	Bacillamide	25.1864
AFS026926_98_B3_140514_PROKKA_contig56_nrps_transatpks1	AFS026926	Bacillus_thuringiensis	Cereus	Hybrid	4	unknown	N/A	40.8861
AFS026926_98_B3_140514_PROKKA_contig88_nrps1	AFS026926	Bacillus_thuringiensis	Cereus	NRPS	6	unknown	N/A	84.8054
AFS026926_98_B3_140514_PROKKA_contig43_nrps1	AFS026926	Bacillus_thuringiensis	Cereus	NRPS	12	unknown	CATCATR	38.6506
AFS003846_98_A4_140514_PROKKA_contig3_nrps1	AFS003846	Bacillus_cereus	Cereus	NRPS	2	known	Bacillibactin	50.5968
AFS003846_98_A4_140514_PROKKA_contig89_nrps1	AFS003846	Bacillus_cereus	Cereus	NRPS	3	known	Kurstakin	100
AFS003846_98_A4_140514_PROKKA_contig145_nrps1	AFS003846	Bacillus_cereus	Cereus	NRPS	7	known	Bacillamide	53.9509
AFS088016_98_C4_140514_PROKKA_contig95_nrps1	AFS088016	Bacillus_thuringiensis	Cereus	NRPS	1	unknown	N/A	20.4135
AFS088016_98_C4_140514_PROKKA_contig174_nrps1	AFS088016	Bacillus_thuringiensis	Cereus	NRPS	2	known	Bacillibactin	43.4547
AFS088016_98_C4_140514_PROKKA_contig126_nrps1	AFS088016	Bacillus_thuringiensis	Cereus	NRPS	3	known	Kurstakin	52.1102
AFS088016_98_C4_140514_PROKKA_contig175_nrps1	AFS088016	Bacillus_thuringiensis	Cereus	NRPS	4	known	Bacillamide	17.1028
AFS038165_98_D4_140514_PROKKA_contig30_nrps1	AFS038165	Bacillus_cereus	Cereus	NRPS	2	known	Bacillibactin	49.6966
AFS038165_98_D4_140514_PROKKA_contig50_nrps1	AFS038165	Bacillus_cereus	Cereus	NRPS	19	unknown	CATCATR	93.528
AFS010456_98_A5_140514_PROKKA_contig31_nrps1	AFS010456	Bacillus_cereus	Cereus	NRPS	2	known	Bacillibactin	23.136
AFS057725_98_C5_140514_PROKKA_contig61_hypothetical_protein1	AFS057725	Bacillus_cereus	Cereus	NRPS	2	known	Bacillibactin	nd
AFS057725_98_C5_140514_PROKKA_contig61_nrps1	AFS057725	Bacillus_cereus	Cereus	NRPS	3	known	Kurstakin	83.4746
AFS057725_98_C5_140514_PROKKA_contig103_nrps1	AFS057725	Bacillus_cereus	Cereus	NRPS	6	unknown	N/A	31.47
AFS057725_98_C5_140514_PROKKA_contig80_nrps1	AFS057725	Bacillus_cereus	Cereus	NRPS	20	unknown	N/A	17.6083
AFS091573_98_E5_140514_PROKKA_contig70_nrps1	AFS091573	Bacillus_cereus	Cereus	NRPS	2	known	Bacillibactin	NA
AFS039283_98_F5_140514_PROKKA_contig23_nrps1	AFS039283	Bacillus_cereus	Cereus	NRPS	2	known	Bacillibactin	27.6993
AFS048789_98_A6_140514_PROKKA_contig11_nrps1	AFS048789	Bacillus_thuringiensis	Cereus	NRPS	0	unknown	N/A	100
AFS048789_98_A6_140514_PROKKA_contig63_nrps1	AFS048789	Bacillus_thuringiensis	Cereus	NRPS	2	known	Bacillibactin	22.8032
AFS048789_98_A6_140514_PROKKA_contig112_nrps1	AFS048789	Bacillus_thuringiensis	Cereus	NRPS	3	known	Kurstakin	58.7863
AFS048789_98_A6_140514_PROKKA_contig35_nrps_t1pks1	AFS048789	Bacillus_thuringiensis	Cereus	Hybrid	3	known	Zwittermicin	69.6299
AFS048789_98_A6_140514_PROKKA_contig15_nrps1	AFS048789	Bacillus_thuringiensis	Cereus	NRPS	4	known	Bacillamide	20.4068
AFS048789_98_A6_140514_PROKKA_contig26_nrps_transatpks1	AFS048789	Bacillus_thuringiensis	Cereus	Hybrid	4	unknown	N/A	54.6011
AFS048789_98_A6_140514_PROKKA_contig34_nrps1	AFS048789	Bacillus_thuringiensis	Cereus	NRPS	6	unknown	N/A	88.4493
AFS065668_98_B6_140514_PROKKA_contig82_nrps1	AFS065668	Bacillus_mycoides	Cereus	NRPS	2	known	Bacillibactin	81.858
AFS065668_98_B6_140514_PROKKA_contig1_nrps1	AFS065668	Bacillus_mycoides	Cereus	NRPS	3	known	Kurstakin	63.3041
AFS065668_98_B6_140514_PROKKA_contig25_nrps_transatpks1	AFS065668	Bacillus_mycoides	Cereus	Hybrid	12	unknown	N/A	100
AFS065668_98_B6_140514_PROKKA_contig83_nrps1	AFS065668	Bacillus_mycoides	Cereus	NRPS	17	unknown	CATCATR	81.7438
AFS004741_98_C6_140514_PROKKA_contig99_nrps1	AFS004741	Bacillus_mycoides	Cereus	NRPS	0	unknown	N/A	100
AFS004741_98_C6_140514_PROKKA_contig22_nrps1	AFS004741	Bacillus_mycoides	Cereus	NRPS	2	known	Bacillibactin	60.4011
AFS004741_98_C6_140514_PROKKA_contig50_nrps1	AFS004741	Bacillus_mycoides	Cereus	NRPS	3	known	Kurstakin	78.7648
AFS004741_98_C6_140514_PROKKA_contig2_nrps1	AFS004741	Bacillus_mycoides	Cereus	NRPS	17	unknown	CATCATR	58.7215
AFS004741_98_C6_140514_PROKKA_contig38_nrps1	AFS004741	Bacillus_mycoides	Cereus	NRPS	21	unknown	N/A	86.8635
AFS015432_98_D6_140514_PROKKA_contig53_nrps1	AFS015432	Bacillus_thuringiensis	Cereus	NRPS	2	known	Bacillibactin	23.3782
AFS015432_98_D6_140514_PROKKA_contig61_nrps1	AFS015432	Bacillus_thuringiensis	Cereus	NRPS	3	known	Kurstakin	75.4094
AFS015432_98_D6_140514_PROKKA_contig9_nrps1	AFS015432	Bacillus_thuringiensis	Cereus	NRPS	4	known	Bacillamide	0
AFS015432_98_D6_140514_PROKKA_contig84_nrps1	AFS015432	Bacillus_thuringiensis	Cereus	NRPS	26	unknown	CATCATR	94.0947
AFS044547_98_E6_140514_PROKKA_contig13_nrps1	AFS044547	Bacillus_cereus	Cereus	NRPS	1	unknown	N/A	NA
AFS044547_98_E6_140514_PROKKA_contig33_nrps1	AFS044547	Bacillus_cereus	Cereus	NRPS	2	known	Bacillibactin	NA
AFS044547_98_E6_140514_PROKKA_contig42_nrps1	AFS044547	Bacillus_cereus	Cereus	NRPS	3	known	Kurstakin	NA
AFS044547_98_E6_140514_PROKKA_contig5_lantipeptide_nrps_t1pks1	AFS044547	Bacillus_cereus	Cereus	Hybrid	3	known	Zwittermicin	NA
AFS044547_98_E6_140514_PROKKA_contig14_nrps1	AFS044547	Bacillus_cereus	Cereus	NRPS	4	known	Bacillamide	NA
AFS044547_98_E6_140514_PROKKA_contig5_hypothetical_protein1	AFS044547	Bacillus_cereus	Cereus	NRPS	12	unknown	CATCATR	nd
AFS088507_98_G6_140514_PROKKA_contig21_nrps1	AFS088507	Bacillus_thuringiensis	Cereus	NRPS	2	known	Bacillibactin	13.0626
AFS088507_98_G6_140514_PROKKA_contig22_nrps1	AFS088507	Bacillus_thuringiensis	Cereus	NRPS	3	known	Kurstakin	53.356
AFS088507_98_G6_140514_PROKKA_contig35_nrps_t1pks1	AFS088507	Bacillus_thuringiensis	Cereus	Hybrid	3	known	Zwittermicin	81.8412
AFS088507_98_G6_140514_PROKKA_contig28_nrps1	AFS088507	Bacillus_thuringiensis	Cereus	NRPS	4	known	Bacillamide	0
AFS088507_98_G6_140514_PROKKA_contig43_nrps1	AFS088507	Bacillus_thuringiensis	Cereus	NRPS	6	unknown	N/A	51.9634
AFS088507_98_G6_140514_PROKKA_contig48_nrps1	AFS088507	Bacillus_thuringiensis	Cereus	NRPS	12	unknown	CATCATR	26.4203
AFS050681_98_H6_140514_PROKKA_contig48_nrps1	AFS050681	Bacillus_cereus	Cereus	NRPS	2	known	Bacillibactin	46.1894
AFS043555_98_A7_140514_PROKKA_contig88_nrps1	AFS043555	Bacillus_thuringiensis	Cereus	NRPS	2	known	Bacillibactin	17.9473
AFS043555_98_A7_140514_PROKKA_contig1_nrps1	AFS043555	Bacillus_thuringiensis	Cereus	NRPS	3	known	Kurstakin	100
AFS043555_98_A7_140514_PROKKA_contig57_nrps_t1pks1	AFS043555	Bacillus_thuringiensis	Cereus	Hybrid	3	known	Zwittermicin	94.4337
AFS043555_98_A7_140514_PROKKA_contig46_nrps1	AFS043555	Bacillus_thuringiensis	Cereus	NRPS	4	known	Bacillamide	0
AFS043555_98_A7_140514_PROKKA_contig82_nrps_transatpks1	AFS043555	Bacillus_thuringiensis	Cereus	Hybrid	4	unknown	N/A	56.4663
AFS043555_98_A7_140514_PROKKA_contig12_nrps1	AFS043555	Bacillus_thuringiensis	Cereus	NRPS	6	unknown	N/A	69.8644
AFS043555_98_A7_140514_PROKKA_contig98_nrps1	AFS043555	Bacillus_thuringiensis	Cereus	NRPS	12	unknown	CATCATR	99.9934
AFS066836_98_B7_140514_PROKKA_contig18_nrps1	AFS066836	Bacillus_thuringiensis	Cereus	NRPS	2	known	Bacillibactin	35.6699
AFS066836_98_B7_140514_PROKKA_contig62_nrps1	AFS066836	Bacillus_thuringiensis	Cereus	NRPS	3	known	Kurstakin	70.3372
AFS066836_98_B7_140514_PROKKA_contig46_nrps_t1pks1	AFS066836	Bacillus_thuringiensis	Cereus	Hybrid	3	known	Zwittermicin	89.281
AFS066836_98_B7_140514_PROKKA_contig16_nrps1	AFS066836	Bacillus_thuringiensis	Cereus	NRPS	4	known	Bacillamide	37.2193
AFS066836_98_B7_140514_PROKKA_contig9_nrps_transatpks1	AFS066836	Bacillus_thuringiensis	Cereus	Hybrid	4	unknown	N/A	66.7201
AFS066836_98_B7_140514_PROKKA_contig7_nrps1	AFS066836	Bacillus_thuringiensis	Cereus	NRPS	6	unknown	N/A	86.7335
AFS066836_98_B7_140514_PROKKA_contig29_nrps1	AFS066836	Bacillus_thuringiensis	Cereus	NRPS	12	unknown	CATCATR	67.4579
AFS008599_98_C7_140514_PROKKA_contig37_nrps1	AFS008599	Bacillus_mycoides	Cereus	NRPS	0	unknown	N/A	65.59
AFS008599_98_C7_140514_PROKKA_contig51_nrps1	AFS008599	Bacillus_mycoides	Cereus	NRPS	2	known	Bacillibactin	63.1483
AFS008599_98_C7_140514_PROKKA_contig113_nrps1	AFS008599	Bacillus_mycoides	Cereus	NRPS	13	known	Kurstakin	99.9875
AFS068816_98_D7_140514_PROKKA_contig161_nrps1	AFS068816	Bacillus_mycoides	Cereus	NRPS	0	unknown	N/A	NA
AFS068816_98_D7_140514_PROKKA_contig24_nrps1	AFS068816	Bacillus_mycoides	Cereus	NRPS	2	known	Bacillibactin	NA
AFS068816_98_D7_140514_PROKKA_contig79_nrps1	AFS068816	Bacillus_mycoides	Cereus	NRPS	3	known	Kurstakin	NA
AFS068816_98_D7_140514_PROKKA_contig121_nrps_transatpks1	AFS068816	Bacillus_mycoides	Cereus	Hybrid	12	unknown	N/A	NA
AFS068816_98_D7_140514_PROKKA_contig69_nrps1	AFS068816	Bacillus_mycoides	Cereus	NRPS	17	unknown	CATCATR	NA
AFS024178_98_E7_140514_PROKKA_contig164_nrps1	AFS024178	Bacillus_mycoides	Cereus	NRPS	0	unknown	N/A	NA
AFS024178_98_E7_140514_PROKKA_contig142_nrps1	AFS024178	Bacillus_mycoides	Cereus	NRPS	2	known	Bacillibactin	NA
AFS024178_98_E7_140514_PROKKA_contig60_nrps_transatpks1	AFS024178	Bacillus_mycoides	Cereus	Hybrid	12	unknown	N/A	NA
AFS024178_98_E7_140514_PROKKA_contig92_nrps1	AFS024178	Bacillus_mycoides	Cereus	NRPS	13	known	Kurstakin	NA
AFS024178_98_E7_140514_PROKKA_contig84_nrps1	AFS024178	Bacillus_mycoides	Cereus	NRPS	17	unknown	CATCATR	NA
AFS024178_98_E7_140514_PROKKA_contig77_nrps1	AFS024178	Bacillus_mycoides	Cereus	NRPS	18	unknown	N/A	NA
AFS094862_98_G7_140514_PROKKA_contig91_nrps1	AFS094862	Bacillus_cereus	Cereus	NRPS	2	known	Bacillibactin	43.1807
AFS094862_98_G7_140514_PROKKA_contig146_nrps1	AFS094862	Bacillus_cereus	Cereus	NRPS	3	known	Kurstakin	100
AFS094862_98_G7_140514_PROKKA_contig70_nrps1	AFS094862	Bacillus_cereus	Cereus	NRPS	4	known	Bacillamide	23.0166
AFS023732_98_A8_140514_PROKKA_contig13_nrps1	AFS023732	Bacillus_cereus	Cereus	NRPS	2	known	Bacillibactin	38.5289
AFS023732_98_A8_140514_PROKKA_contig18_nrps1	AFS023732	Bacillus_cereus	Cereus	NRPS	3	known	Kurstakin	84.5738
AFS023732_98_A8_140514_PROKKA_contig30_nrps1	AFS023732	Bacillus_cereus	Cereus	NRPS	4	known	Bacillamide	49.9702
AFS076931_98_B8_140514_PROKKA_contig22_nrps1	AFS076931	Bacillus_cereus	Cereus	NRPS	2	known	Bacillibactin	33.2598
AFS076931_98_B8_140514_PROKKA_contig8_nrps1	AFS076931	Bacillus_cereus	Cereus	NRPS	3	known	Kurstakin	95.3254
AFS076931_98_B8_140514_PROKKA_contig12_nrps1	AFS076931	Bacillus_cereus	Cereus	NRPS	22	known	Bacitracin	100
AFS076931_98_B8_140514_PROKKA_contig29_nrps1	AFS076931	Bacillus_cereus	Cereus	NRPS	23	known	Bacitracin	100
AFS052460_98_C8_140514_PROKKA_contig14_nrps1	AFS052460	Bacillus_thuringiensis	Cereus	NRPS	2	known	Bacillibactin	16.9526
AFS052460_98_C8_140514_PROKKA_contig49_nrps1	AFS052460	Bacillus_thuringiensis	Cereus	NRPS	3	known	Kurstakin	52.423
AFS052460_98_C8_140514_PROKKA_contig20_nrps_t1pks1	AFS052460	Bacillus_thuringiensis	Cereus	Hybrid	3	known	Zwittermicin	72.1477
AFS052460_98_C8_140514_PROKKA_contig30_nrps1	AFS052460	Bacillus_thuringiensis	Cereus	NRPS	4	known	Bacillamide	0
AFS018617_98_B9_140514_PROKKA_contig15_nrps1	AFS018617	Bacillus_thuringiensis	Cereus	NRPS	1	unknown	N/A	0
AFS018617_98_B9_140514_PROKKA_contig1_nrps1	AFS018617	Bacillus_thuringiensis	Cereus	NRPS	2	known	Bacillibactin	16.1572
AFS018617_98_B9_140514_PROKKA_contig21_nrps1	AFS018617	Bacillus_thuringiensis	Cereus	NRPS	3	known	Kurstakin	79.2768
AFS018617_98_B9_140514_PROKKA_contig30_nrps1	AFS018617	Bacillus_thuringiensis	Cereus	NRPS	4	known	Bacillamide	36.573
AFS018617_98_B9_140514_PROKKA_contig11_nrps1	AFS018617	Bacillus_thuringiensis	Cereus	NRPS	15	unknown	CATCATR	81.5221
AFS077115_98_C9_140514_PROKKA_contig20_Small_acid_soluble_spore_protein_C1	AFS077115	Bacillus_cereus	Cereus	NRPS	0	unknown	N/A	nd
AFS077115_98_C9_140514_PROKKA_contig3_nrps1	AFS077115	Bacillus_cereus	Cereus	NRPS	2	known	Bacillibactin	17.1245
AFS065610_98_D9_140514_PROKKA_contig4_nrps1	AFS065610	Bacillus_cereus	Cereus	NRPS	0	unknown	N/A	96.7419
AFS065610_98_D9_140514_PROKKA_contig37_nrps1	AFS065610	Bacillus_cereus	Cereus	NRPS	2	known	Bacillibactin	28.7843
AFS065610_98_D9_140514_PROKKA_contig9_nrps_transatpks1	AFS065610	Bacillus_cereus	Cereus	Hybrid	16	unknown	N/A	99.9969
AFS065610_98_D9_140514_PROKKA_contig44_nrps1	AFS065610	Bacillus_cereus	Cereus	NRPS	22	known	Bacitracin	100
AFS065610_98_D9_140514_PROKKA_contig70_nrps1	AFS065610	Bacillus_cereus	Cereus	NRPS	23	known	Bacitracin	100
AFS026312_98_E9_140514_PROKKA_contig3_nrps1	AFS026312	Bacillus_cereus	Cereus	NRPS	0	unknown	N/A	21.5066
AFS026312_98_E9_140514_PROKKA_contig7_Bacitracin_export_permease_protein_BceB1	AFS026312	Bacillus_cereus	Cereus	NRPS	0	unknown	N/A	nd
AFS026312_98_E9_140514_PROKKA_contig7_nrps1	AFS026312	Bacillus_cereus	Cereus	NRPS	2	known	Bacillibactin	14.8356
AFS055090_98_F9_140514_PROKKA_contig26_nrps1	AFS055090	Bacillus_cereus	Cereus	NRPS	2	known	Bacillibactin	0
AFS055090_98_F9_140514_PROKKA_contig9_putative_inner_membrane_transporter_YedA1	AFS055090	Bacillus_cereus	Cereus	NRPS	4	known	Bacillamide	nd
AFS017891_98_G9_140514_PROKKA_contig23_nrps1	AFS017891	Bacillus_cereus	Cereus	NRPS	2	known	Bacillibactin	34.9358
AFS017891_98_G9_140514_PROKKA_contig19_nrps1	AFS017891	Bacillus_cereus	Cereus	NRPS	3	known	Kurstakin	93.7855
AFS017891_98_G9_140514_PROKKA_contig24_nrps1	AFS017891	Bacillus_cereus	Cereus	NRPS	10	known	Bacillamide	55.1108
AFS084669_98_H9_140514_PROKKA_contig8_Small_acid_soluble_spore_protein_C1	AFS084669	Bacillus_cereus	Cereus	NRPS	0	unknown	N/A	nd
AFS084669_98_H9_140514_PROKKA_contig2_nrps1	AFS084669	Bacillus_cereus	Cereus	NRPS	2	known	Bacillibactin	17.2081
AFS084669_98_H9_140514_PROKKA_contig34_putative_inner_membrane_transporter_YedA1	AFS084669	Bacillus_cereus	Cereus	NRPS	10	known	Bacillamide	nd
AFS024540_98_A10_140514_PROKKA_contig19_nrps1	AFS024540	Bacillus_cereus	Cereus	NRPS	1	unknown	N/A	0
AFS024540_98_A10_140514_PROKKA_contig101_nrps1	AFS024540	Bacillus_cereus	Cereus	NRPS	2	known	Bacillibactin	24.2368
AFS024540_98_A10_140514_PROKKA_contig6_nrps1	AFS024540	Bacillus_cereus	Cereus	NRPS	3	known	Kurstakin	72.2861
AFS024540_98_A10_140514_PROKKA_contig27_nrps_t1pks1	AFS024540	Bacillus_cereus	Cereus	Hybrid	3	known	Zwittermicin	72.5833
AFS024540_98_A10_140514_PROKKA_contig90_nrps1	AFS024540	Bacillus_cereus	Cereus	NRPS	4	known	Bacillamide	24.6726
AFS056801_98_B10_140514_PROKKA_contig47_nrps1	AFS056801	Bacillus_mycoides	Cereus	NRPS	2	known	Bacillibactin	NA
AFS056801_98_B10_140514_PROKKA_contig108_nrps1	AFS056801	Bacillus_mycoides	Cereus	NRPS	3	known	Kurstakin	NA
AFS056801_98_B10_140514_PROKKA_contig26_nrps1	AFS056801	Bacillus_mycoides	Cereus	NRPS	17	unknown	CATCATR	NA
AFS056801_98_B10_140514_PROKKA_contig56_nrps1	AFS056801	Bacillus_mycoides	Cereus	NRPS	21	unknown	N/A	NA
AFS018958_98_C10_140514_PROKKA_contig20_nrps1	AFS018958	Bacillus_mycoides	Cereus	NRPS	0	unknown	N/A	99.6761
AFS018958_98_C10_140514_PROKKA_contig39_nrps1	AFS018958	Bacillus_mycoides	Cereus	NRPS	2	known	Bacillibactin	29.1962
AFS018958_98_C10_140514_PROKKA_contig101_nrps1	AFS018958	Bacillus_mycoides	Cereus	NRPS	13	known	Kurstakin	100
AFS011667_98_D10_140514_PROKKA_contig38_nrps1	AFS011667	Bacillus_cereus	Cereus	NRPS	2	known	Bacillibactin	54.5695
AFS011667_98_D10_140514_PROKKA_contig1_nrps1	AFS011667	Bacillus_cereus	Cereus	NRPS	3	known	Kurstakin	87.5427
AFS011667_98_D10_140514_PROKKA_contig74_nrps1	AFS011667	Bacillus_cereus	Cereus	NRPS	22	known	Bacitracin	91.6016
AFS011667_98_D10_140514_PROKKA_contig19_nrps1	AFS011667	Bacillus_cereus	Cereus	NRPS	23	known	Bacitracin	100
AFS056690_98_E10_140514_PROKKA_contig24_nrps1	AFS056690	Bacillus_mycoides	Cereus	NRPS	2	known	Bacillibactin	80.1409
AFS056690_98_E10_140514_PROKKA_contig127_nrps1	AFS056690	Bacillus_mycoides	Cereus	NRPS	13	known	Kurstakin	100
AFS056690_98_E10_140514_PROKKA_contig164_nrps1	AFS056690	Bacillus_mycoides	Cereus	NRPS	17	unknown	CATCATR	71.8289
AFS056690_98_E10_140514_PROKKA_contig62_nrps1	AFS056690	Bacillus_mycoides	Cereus	NRPS	21	unknown	N/A	79.1148
AFS047869_98_F10_140514_PROKKA_contig35_nrps1	AFS047869	Bacillus_mycoides	Cereus	NRPS	0	unknown	N/A	97.4721
AFS047869_98_F10_140514_PROKKA_contig34_nrps1	AFS047869	Bacillus_mycoides	Cereus	NRPS	2	known	Bacillibactin	32.3535
AFS047869_98_F10_140514_PROKKA_contig143_nrps1	AFS047869	Bacillus_mycoides	Cereus	NRPS	13	known	Kurstakin	100
AFS055677_98_A11_140514_PROKKA_contig15_nrps1	AFS055677	Bacillus_cereus	Cereus	NRPS	2	known	Bacillibactin	50.3864
AFS009314_98_B11_140514_PROKKA_contig63_nrps1	AFS009314	Bacillus_cereus	Cereus	NRPS	0	unknown	N/A	65.8739
AFS009314_98_B11_140514_PROKKA_contig74_nrps1	AFS009314	Bacillus_cereus	Cereus	NRPS	2	known	Bacillibactin	54.652
AFS009314_98_B11_140514_PROKKA_contig12_nrps1	AFS009314	Bacillus_cereus	Cereus	NRPS	3	known	Kurstakin	67.6824
AFS009314_98_B11_140514_PROKKA_contig42_nrps1	AFS009314	Bacillus_cereus	Cereus	NRPS	4	known	Bacillamide	27.5099
AFS018417_98_C11_140514_PROKKA_contig12_t3pks1	AFS018417	Bacillus_sp	Other	PKS	0	unknown	N/A	NA
AFS032951_98_G11_140514_PROKKA_contig2_nrps1	AFS032951	Bacillus_cereus	Cereus	NRPS	2	known	Bacillibactin	NA
AFS032951_98_G11_140514_PROKKA_contig40_nrps1	AFS032951	Bacillus_cereus	Cereus	NRPS	3	known	Kurstakin	NA
AFS032951_98_G11_140514_PROKKA_contig37_nrps1	AFS032951	Bacillus_cereus	Cereus	NRPS	22	known	Bacitracin	NA
AFS032951_98_G11_140514_PROKKA_contig91_nrps1	AFS032951	Bacillus_cereus	Cereus	NRPS	23	known	Bacitracin	NA
AFS025510_98_H11_140514_PROKKA_contig15_nrps1	AFS025510	Bacillus_thuringiensis	Cereus	NRPS	1	unknown	N/A	NA
AFS025510_98_H11_140514_PROKKA_contig60_nrps1	AFS025510	Bacillus_thuringiensis	Cereus	NRPS	2	known	Bacillibactin	NA
AFS025510_98_H11_140514_PROKKA_contig71_nrps1	AFS025510	Bacillus_thuringiensis	Cereus	NRPS	3	known	Kurstakin	NA
AFS025510_98_H11_140514_PROKKA_contig67_nrps1	AFS025510	Bacillus_thuringiensis	Cereus	NRPS	4	known	Bacillamide	NA
AFS025510_98_H11_140514_PROKKA_contig52_nrps1	AFS025510	Bacillus_thuringiensis	Cereus	NRPS	8	unknown	N/A	NA
AFS025510_98_H11_140514_PROKKA_contig37_Small_acid_soluble_spore_protein_C1	AFS025510	Bacillus_thuringiensis	Cereus	Hybrid	8	unknown	N/A	nd
AFS025510_98_H11_140514_PROKKA_contig13_nrps1	AFS025510	Bacillus_thuringiensis	Cereus	NRPS	15	unknown	CATCATR	NA
AFS056615_96_B3_140514_PROKKA_contig9_nrps1	AFS056615	Bacillus_thuringiensis	Cereus	NRPS	2	known	Bacillibactin	17.7093
AFS056615_96_B3_140514_PROKKA_contig48_nrps1	AFS056615	Bacillus_thuringiensis	Cereus	NRPS	3	known	Kurstakin	53.1542
AFS056615_96_B3_140514_PROKKA_contig65_nrps_t1pks1	AFS056615	Bacillus_thuringiensis	Cereus	Hybrid	3	known	Zwittermicin	82.945
AFS056615_96_B3_140514_PROKKA_contig27_Endoglucanase_precursor1	AFS056615	Bacillus_thuringiensis	Cereus	NRPS	4	known	Bacillamide	nd
AFS056615_96_B3_140514_PROKKA_contig26_nrps_transatpks1	AFS056615	Bacillus_thuringiensis	Cereus	Hybrid	4	unknown	N/A	53.5652
AFS056615_96_B3_140514_PROKKA_contig80_nrps1	AFS056615	Bacillus_thuringiensis	Cereus	NRPS	6	unknown	N/A	51.6125
AFS056615_96_B3_140514_PROKKA_contig36_nrps1	AFS056615	Bacillus_thuringiensis	Cereus	NRPS	12	unknown	CATCATR	46.7343
AFS036383_98_G3_140514_PROKKA_contig45_nrps1	AFS036383	Bacillus_thuringiensis	Cereus	NRPS	1	unknown	N/A	14.0154
AFS036383_98_G3_140514_PROKKA_contig27_nrps1	AFS036383	Bacillus_thuringiensis	Cereus	NRPS	2	known	Bacillibactin	36.5693
AFS036383_98_G3_140514_PROKKA_contig10_nrps1	AFS036383	Bacillus_thuringiensis	Cereus	NRPS	3	known	Kurstakin	99.9979
AFS036383_98_G3_140514_PROKKA_contig70_nrps1	AFS036383	Bacillus_thuringiensis	Cereus	NRPS	4	known	Bacillamide	33.6317
AFS036383_98_G3_140514_PROKKA_contig12_nrps1	AFS036383	Bacillus_thuringiensis	Cereus	NRPS	8	unknown	N/A	50.1503
AFS036383_98_G3_140514_PROKKA_contig38_nrps_transatpks1	AFS036383	Bacillus_thuringiensis	Cereus	Hybrid	8	unknown	N/A	93.0655
AFS036383_98_G3_140514_PROKKA_contig13_nrps1	AFS036383	Bacillus_thuringiensis	Cereus	NRPS	15	unknown	CATCATR	79.4941
AFS043063_98_E11_140514_PROKKA_contig9_Acetyltransferase_(GNAT)_family_protein1	AFS043063	Bacillus_thuringiensis	Cereus	NRPS	2	known	Bacillibactin	nd
AFS043063_98_E11_140514_PROKKA_contig7_nrps1	AFS043063	Bacillus_thuringiensis	Cereus	NRPS	3	known	Kurstakin	70.1397
AFS043063_98_E11_140514_PROKKA_contig22_nrps_t1pks1	AFS043063	Bacillus_thuringiensis	Cereus	Hybrid	3	known	Zwittermicin	78.369
AFS043063_98_E11_140514_PROKKA_contig69_nrps1	AFS043063	Bacillus_thuringiensis	Cereus	NRPS	4	known	Bacillamide	27.108
AFS043063_98_E11_140514_PROKKA_contig48_nrps1	AFS043063	Bacillus_thuringiensis	Cereus	NRPS	6	unknown	N/A	98.154
AFS043063_98_E11_140514_PROKKA_contig40_nrps1	AFS043063	Bacillus_thuringiensis	Cereus	NRPS	24	unknown	CATCATR	66.1769
AFS076262_98_F11_140514_PROKKA_contig11_nrps1	AFS076262	Bacillus_thuringiensis	Cereus	NRPS	1	unknown	N/A	13.7312
AFS076262_98_F11_140514_PROKKA_contig3_nrps1	AFS076262	Bacillus_thuringiensis	Cereus	NRPS	2	known	Bacillibactin	0
AFS076262_98_F11_140514_PROKKA_contig3_2_methylcitrate_dehydratase1	AFS076262	Bacillus_thuringiensis	Cereus	NRPS	3	known	Kurstakin	nd
AFS076262_98_F11_140514_PROKKA_contig30_nrps_t1pks1	AFS076262	Bacillus_thuringiensis	Cereus	Hybrid	3	known	Zwittermicin	79.6449
AFS076262_98_F11_140514_PROKKA_contig39_Endoglucanase_precursor1	AFS076262	Bacillus_thuringiensis	Cereus	NRPS	4	known	Bacillamide	nd
AFS071099_98_B12_140514_PROKKA_contig28_nrps1	AFS071099	Bacillus_cereus	Cereus	NRPS	2	known	Bacillibactin	24.1733
AFS071099_98_B12_140514_PROKKA_contig44_nrps1	AFS071099	Bacillus_cereus	Cereus	NRPS	3	known	Kurstakin	75.4451
AFS071099_98_B12_140514_PROKKA_contig32_nrps1	AFS071099	Bacillus_cereus	Cereus	NRPS	4	known	Bacillamide	0
AFS082630_99_G1_140514_PROKKA_contig32_nrps1	AFS082630	Bacillus_cereus	Cereus	NRPS	2	known	Bacillibactin	43.3268
AFS082630_99_G1_140514_PROKKA_contig44_nrps1	AFS082630	Bacillus_cereus	Cereus	NRPS	3	known	Kurstakin	59.7625
AFS082630_99_G1_140514_PROKKA_contig11_D_alanine__D_alanine_ligase1	AFS082630	Bacillus_cereus	Cereus	NRPS	7	known	Bacillamide	nd
AFS058404_99_E2_140514_PROKKA_contig30_nrps1	AFS058404	Bacillus_cereus	Cereus	NRPS	2	known	Bacillibactin	0
AFS058404_99_E2_140514_PROKKA_contig25_nrps1	AFS058404	Bacillus_cereus	Cereus	NRPS	4	known	Bacillamide	14.3179
AFS020202_99_G2_140514_PROKKA_contig9_nrps1	AFS020202	Bacillus_cereus	Cereus	NRPS	0	unknown	N/A	83.8707
AFS020202_99_G2_140514_PROKKA_contig85_nrps1	AFS020202	Bacillus_cereus	Cereus	NRPS	2	known	Bacillibactin	36.1421
AFS020202_99_G2_140514_PROKKA_contig33_nrps1	AFS020202	Bacillus_cereus	Cereus	NRPS	3	known	Kurstakin	83.4947
AFS007279_99_E3_140514_PROKKA_contig2_nrps1	AFS007279	Bacillus_cereus	Cereus	NRPS	2	known	Bacillibactin	43.3603
AFS007279_99_E3_140514_PROKKA_contig40_nrps1	AFS007279	Bacillus_cereus	Cereus	NRPS	3	known	Kurstakin	86.5238
AFS007279_99_E3_140514_PROKKA_contig35_nrps1	AFS007279	Bacillus_cereus	Cereus	NRPS	4	known	Bacillamide	28.2311
AFS074688_99_G3_140514_PROKKA_contig11_nrps1	AFS074688	Bacillus_mycoides	Cereus	NRPS	2	known	Bacillibactin	80.2299
AFS074688_99_G3_140514_PROKKA_contig103_nrps1	AFS074688	Bacillus_mycoides	Cereus	NRPS	13	known	Kurstakin	100
AFS033534_99_F4_140514_PROKKA_contig22_nrps1	AFS033534	Bacillus_cereus	Cereus	NRPS	2	known	Bacillibactin	40.5111
AFS033534_99_F4_140514_PROKKA_contig15_nrps1	AFS033534	Bacillus_cereus	Cereus	NRPS	3	known	Kurstakin	87.6927
AFS033534_99_F4_140514_PROKKA_contig79_nrps1	AFS033534	Bacillus_cereus	Cereus	NRPS	22	known	Bacitracin	100
AFS033534_99_F4_140514_PROKKA_contig51_nrps1	AFS033534	Bacillus_cereus	Cereus	NRPS	23	known	Bacitracin	100
AFS061177_99_G4_140514_PROKKA_contig203_nrps1	AFS061177	Bacillus_thuringiensis	Cereus	NRPS	2	known	Bacillibactin	38.8765
AFS061177_99_G4_140514_PROKKA_contig53_nrps1	AFS061177	Bacillus_thuringiensis	Cereus	NRPS	3	known	Kurstakin	61.1857
AFS061177_99_G4_140514_PROKKA_contig22_nrps_t1pks1	AFS061177	Bacillus_thuringiensis	Cereus	Hybrid	3	known	Zwittermicin	86.3216
AFS061177_99_G4_140514_PROKKA_contig289_nrps1	AFS061177	Bacillus_thuringiensis	Cereus	NRPS	6	unknown	N/A	83.578
AFS061177_99_G4_140514_PROKKA_contig101_nrps1	AFS061177	Bacillus_thuringiensis	Cereus	NRPS	10	known	Bacillamide	24.3132
AFS061177_99_G4_140514_PROKKA_contig82_nrps1	AFS061177	Bacillus_thuringiensis	Cereus	NRPS	12	unknown	CATCATR	70.3496
AFS061177_99_G4_140514_PROKKA_contig93_nrps_transatpks1	AFS061177	Bacillus_thuringiensis	Cereus	Hybrid	17	unknown	N/A	100
AFS098399_102_D4_140514_PROKKA_contig1_nrps1	AFS098399	Bacillus_thuringiensis	Cereus	NRPS	1	unknown	N/A	23.4769
AFS098399_102_D4_140514_PROKKA_contig32_nrps1	AFS098399	Bacillus_thuringiensis	Cereus	NRPS	2	known	Bacillibactin	0
AFS098399_102_D4_140514_PROKKA_contig22_nrps1	AFS098399	Bacillus_thuringiensis	Cereus	NRPS	3	known	Kurstakin	66.8519
AFS082683_99_G5_140514_PROKKA_contig12_nrps1	AFS082683	Bacillus_cereus	Cereus	NRPS	1	unknown	N/A	16.0748
AFS082683_99_G5_140514_PROKKA_contig23_nrps1	AFS082683	Bacillus_cereus	Cereus	NRPS	2	known	Bacillibactin	49.6456
AFS082683_99_G5_140514_PROKKA_contig24_nrps1	AFS082683	Bacillus_cereus	Cereus	NRPS	3	known	Kurstakin	69.4816
AFS082683_99_G5_140514_PROKKA_contig20_nrps_t1pks1	AFS082683	Bacillus_cereus	Cereus	Hybrid	3	known	Zwittermicin	79.8729
AFS082683_99_G5_140514_PROKKA_contig17_Endoglucanase_precursor1	AFS082683	Bacillus_cereus	Cereus	NRPS	4	known	Bacillamide	nd
AFS074602_99_H6_140514_PROKKA_contig39_nrps1	AFS074602	Bacillus_cereus	Cereus	NRPS	2	known	Bacillibactin	62.7783
AFS074602_99_H6_140514_PROKKA_contig38_nrps1	AFS074602	Bacillus_cereus	Cereus	NRPS	3	known	Kurstakin	98.714
AFS074602_99_H6_140514_PROKKA_contig64_nrps1	AFS074602	Bacillus_cereus	Cereus	NRPS	22	known	Bacitracin	100
AFS074602_99_H6_140514_PROKKA_contig81_nrps1	AFS074602	Bacillus_cereus	Cereus	NRPS	23	known	Bacitracin	100
AFS052676_99_E7_140514_PROKKA_contig42_nrps1	AFS052676	Bacillus_thuringiensis	Cereus	NRPS	0	unknown	N/A	49.1951
AFS052676_99_E7_140514_PROKKA_contig4_nrps1	AFS052676	Bacillus_thuringiensis	Cereus	NRPS	1	unknown	N/A	11.2894
AFS052676_99_E7_140514_PROKKA_contig6_Acetyltransferase_(GNAT)_family_protein1	AFS052676	Bacillus_thuringiensis	Cereus	NRPS	2	known	Bacillibactin	nd
AFS052676_99_E7_140514_PROKKA_contig22_nrps1	AFS052676	Bacillus_thuringiensis	Cereus	NRPS	3	known	Kurstakin	71.3959
AFS052676_99_E7_140514_PROKKA_contig18_nrps1	AFS052676	Bacillus_thuringiensis	Cereus	NRPS	4	known	Bacillamide	0
AFS052676_99_E7_140514_PROKKA_contig25_nrps1	AFS052676	Bacillus_thuringiensis	Cereus	NRPS	15	unknown	CATCATR	83.8582
AFS072125_99_F7_140514_PROKKA_contig2_nrps1	AFS072125	Bacillus_cereus	Cereus	NRPS	2	known	Bacillibactin	34.8114
AFS072125_99_F7_140514_PROKKA_contig15_nrps1	AFS072125	Bacillus_cereus	Cereus	NRPS	3	known	Kurstakin	99.9969
AFS072125_99_F7_140514_PROKKA_contig63_nrps1	AFS072125	Bacillus_cereus	Cereus	NRPS	22	known	Bacitracin	100
AFS072125_99_F7_140514_PROKKA_contig71_nrps1	AFS072125	Bacillus_cereus	Cereus	NRPS	23	known	Bacitracin	100
AFS023182_99_G7_140514_PROKKA_contig10_nrps1	AFS023182	Bacillus_sp	Other	NRPS	0	unknown	N/A	NA
AFS023182_99_G7_140514_PROKKA_contig25_nrps1	AFS023182	Bacillus_sp	Other	NRPS	3	known	Kurstakin	NA
AFS023182_99_G7_140514_PROKKA_contig89_nrps1	AFS023182	Bacillus_sp	Other	NRPS	13	known	Kurstakin	NA
AFS026256_99_A8_140514_PROKKA_contig31_nrps1	AFS026256	Bacillus_cereus	Cereus	NRPS	2	known	Bacillibactin	24.7455
AFS026256_99_A8_140514_PROKKA_contig10_putative_inner_membrane_transporter_YedA1	AFS026256	Bacillus_cereus	Cereus	NRPS	4	known	Bacillamide	nd
AFS026256_99_A8_140514_PROKKA_contig18_nrps1	AFS026256	Bacillus_cereus	Cereus	NRPS	9	unknown	N/A	86.3334
AFS016448_99_B9_140514_PROKKA_contig50_nrps1	AFS016448	Bacillus_cereus	Cereus	NRPS	2	known	Bacillibactin	25.6997
AFS016448_99_B9_140514_PROKKA_contig27_nrps1	AFS016448	Bacillus_cereus	Cereus	NRPS	7	known	Bacillamide	33.8575
AFS082731_99_E8_140514_PROKKA_contig53_nrps1	AFS082731	Bacillus_cereus	Cereus	NRPS	2	known	Bacillibactin	60.077
AFS082731_99_E8_140514_PROKKA_contig33_nrps1	AFS082731	Bacillus_cereus	Cereus	NRPS	3	known	Kurstakin	61.5298
AFS082731_99_E8_140514_PROKKA_contig6_nrps1	AFS082731	Bacillus_cereus	Cereus	NRPS	4	known	Bacillamide	22.0292
AFS012232_99_F8_140514_PROKKA_contig11_nrps1	AFS012232	Bacillus_thuringiensis	Cereus	NRPS	2	known	Bacillibactin	0
AFS012232_99_F8_140514_PROKKA_contig11_2_methylcitrate_dehydratase1	AFS012232	Bacillus_thuringiensis	Cereus	NRPS	3	known	Kurstakin	nd
AFS012232_99_F8_140514_PROKKA_contig32_nrps_t1pks_lantipeptide1	AFS012232	Bacillus_thuringiensis	Cereus	Hybrid	3	known	Zwittermicin	86.9761
AFS012232_99_F8_140514_PROKKA_contig15_nrps1	AFS012232	Bacillus_thuringiensis	Cereus	NRPS	4	known	Bacillamide	24.25
AFS005011_99_G8_140514_PROKKA_contig16_nrps1	AFS005011	Bacillus_thuringiensis	Cereus	NRPS	2	known	Bacillibactin	12.3543
AFS005011_99_G8_140514_PROKKA_contig49_nrps1	AFS005011	Bacillus_thuringiensis	Cereus	NRPS	3	known	Kurstakin	63.0525
AFS005011_99_G8_140514_PROKKA_contig94_nrps_t1pks1	AFS005011	Bacillus_thuringiensis	Cereus	Hybrid	3	known	Zwittermicin	85.6974
AFS005011_99_G8_140514_PROKKA_contig31_nrps1	AFS005011	Bacillus_thuringiensis	Cereus	NRPS	4	known	Bacillamide	18.6143
AFS005011_99_G8_140514_PROKKA_contig8_nrps_transatpks1	AFS005011	Bacillus_thuringiensis	Cereus	Hybrid	4	unknown	N/A	52.3223
AFS005011_99_G8_140514_PROKKA_contig64_nrps1	AFS005011	Bacillus_thuringiensis	Cereus	NRPS	6	unknown	N/A	60.9801
AFS005011_99_G8_140514_PROKKA_contig57_nrps1	AFS005011	Bacillus_thuringiensis	Cereus	NRPS	12	unknown	CATCATR	76.5948
AFS055514_99_H8_140514_PROKKA_contig29_nrps1	AFS055514	Bacillus_cereus	Cereus	NRPS	2	known	Bacillibactin	41.7145
AFS055514_99_H8_140514_PROKKA_contig58_nrps1	AFS055514	Bacillus_cereus	Cereus	NRPS	3	known	Kurstakin	67.0499
AFS055514_99_H8_140514_PROKKA_contig8_nrps1	AFS055514	Bacillus_cereus	Cereus	NRPS	4	known	Bacillamide	35.5778
AFS056359_99_C10_140514_PROKKA_contig6_nrps1	AFS056359	Bacillus_cereus	Cereus	NRPS	2	known	Bacillibactin	27.6559
AFS056359_99_C10_140514_PROKKA_contig16_nrps1	AFS056359	Bacillus_cereus	Cereus	NRPS	4	known	Bacillamide	29.2722
AFS056359_99_C10_140514_PROKKA_contig13_nrps1	AFS056359	Bacillus_cereus	Cereus	NRPS	6	unknown	N/A	82.527
AFS056359_99_C10_140514_PROKKA_contig10_nrps1	AFS056359	Bacillus_cereus	Cereus	NRPS	19	unknown	CATCATR	65.2776
AFS057498_99_D10_140514_PROKKA_contig4_nrps1	AFS057498	Bacillus_cereus	Cereus	NRPS	0	unknown	N/A	100
AFS057498_99_D10_140514_PROKKA_contig27_nrps1	AFS057498	Bacillus_cereus	Cereus	NRPS	2	known	Bacillibactin	47.161
AFS057498_99_D10_140514_PROKKA_contig5_nrps1	AFS057498	Bacillus_cereus	Cereus	NRPS	4	known	Bacillamide	63.762
AFS057498_99_D10_140514_PROKKA_contig3_nrps_transatpks1	AFS057498	Bacillus_cereus	Cereus	Hybrid	5	unknown	N/A	56.9021
AFS057498_99_D10_140514_PROKKA_contig18_nrps1	AFS057498	Bacillus_cereus	Cereus	NRPS	6	unknown	N/A	91.2774
AFS016553_99_G10_140514_PROKKA_contig46_nrps1	AFS016553	Bacillus_cereus	Cereus	NRPS	2	known	Bacillibactin	35.4296
AFS016553_99_G10_140514_PROKKA_contig88_nrps1	AFS016553	Bacillus_cereus	Cereus	NRPS	3	known	Kurstakin	58.379
AFS016553_99_G10_140514_PROKKA_contig55_nrps1	AFS016553	Bacillus_cereus	Cereus	NRPS	7	known	Bacillamide	31.2328
AFS051208_99_A11_140514_PROKKA_contig4_nrps1	AFS051208	Bacillus_cereus	Cereus	NRPS	2	known	Bacillibactin	44.3122
AFS051208_99_A11_140514_PROKKA_contig3_nrps1	AFS051208	Bacillus_cereus	Cereus	NRPS	4	known	Bacillamide	20.4034
AFS051208_99_A11_140514_PROKKA_contig52_nrps1	AFS051208	Bacillus_cereus	Cereus	NRPS	9	unknown	N/A	85.1715
AFS000445_99_G11_140514_PROKKA_contig32_nrps1	AFS000445	Bacillus_cereus	Cereus	NRPS	0	unknown	N/A	NA
AFS000445_99_G11_140514_PROKKA_contig13_nrps1	AFS000445	Bacillus_cereus	Cereus	NRPS	2	known	Bacillibactin	NA
AFS000445_99_G11_140514_PROKKA_contig9_nrps1	AFS000445	Bacillus_cereus	Cereus	NRPS	3	known	Kurstakin	NA
AFS000445_99_G11_140514_PROKKA_contig3_nrps1	AFS000445	Bacillus_cereus	Cereus	NRPS	4	known	Bacillamide	NA
AFS015248_99_G12_140514_PROKKA_contig10_nrps1	AFS015248	Bacillus_anthracis	Cereus	NRPS	2	known	Bacillibactin	11.8436
AFS015248_99_G12_140514_PROKKA_contig34_nrps1	AFS015248	Bacillus_anthracis	Cereus	NRPS	3	known	Kurstakin	100
AFS045887_100_C1_140514_PROKKA_contig6_nrps1	AFS045887	Bacillus_cereus	Cereus	NRPS	2	known	Bacillibactin	29.5809
AFS045887_100_C1_140514_PROKKA_contig3_hypothetical_protein1	AFS045887	Bacillus_cereus	Cereus	NRPS	3	known	Kurstakin	nd
AFS045887_100_C1_140514_PROKKA_contig32_nrps1	AFS045887	Bacillus_cereus	Cereus	NRPS	4	known	Bacillamide	25.138
AFS045887_100_C1_140514_PROKKA_contig18_nrps1	AFS045887	Bacillus_cereus	Cereus	NRPS	14	unknown	N/A	100
AFS090953_100_D1_140514_PROKKA_contig4_nrps1	AFS090953	Bacillus_cereus	Cereus	NRPS	2	known	Bacillibactin	38.8807
AFS090953_100_D1_140514_PROKKA_contig3_putative_inner_membrane_transporter_YedA1	AFS090953	Bacillus_cereus	Cereus	NRPS	4	known	Bacillamide	nd
AFS093610_100_C2_140514_PROKKA_contig21_Cadmium_resistance_transporter1	AFS093610	Bacillus_cereus	Cereus	NRPS	2	known	Bacillibactin	nd
AFS086766_100_D2_140514_PROKKA_contig2_nrps1	AFS086766	Bacillus_cereus	Cereus	NRPS	2	known	Bacillibactin	42.6359
AFS005023_100_F2_140514_PROKKA_contig13_nrps1	AFS005023	Bacillus_thuringiensis	Cereus	NRPS	2	known	Bacillibactin	35.6294
AFS005023_100_F2_140514_PROKKA_contig13_2_methylcitrate_dehydratase1	AFS005023	Bacillus_thuringiensis	Cereus	NRPS	3	known	Kurstakin	nd
AFS005023_100_F2_140514_PROKKA_contig7_Endoglucanase_precursor1	AFS005023	Bacillus_thuringiensis	Cereus	NRPS	4	known	Bacillamide	nd
AFS079629_100_A5_140514_PROKKA_contig29_nrps1	AFS079629	Bacillus_cereus	Cereus	NRPS	2	known	Bacillibactin	28.6453
AFS079629_100_A5_140514_PROKKA_contig6_nrps1	AFS079629	Bacillus_cereus	Cereus	NRPS	15	unknown	CATCATR	99.998
AFS042818_100_E3_140514_PROKKA_contig5_nrps1	AFS042818	Bacillus_cereus	Cereus	NRPS	2	known	Bacillibactin	44.1069
AFS042818_100_E3_140514_PROKKA_contig10_nrps1	AFS042818	Bacillus_cereus	Cereus	NRPS	4	known	Bacillamide	35.1008
AFS045814_100_F3_140514_PROKKA_contig2_nrps1	AFS045814	Bacillus_thuringiensis	Cereus	NRPS	2	known	Bacillibactin	51.5985
AFS045814_100_F3_140514_PROKKA_contig7_nrps1	AFS045814	Bacillus_thuringiensis	Cereus	NRPS	3	known	Kurstakin	65.8954
AFS045814_100_F3_140514_PROKKA_contig24_nrps1	AFS045814	Bacillus_thuringiensis	Cereus	NRPS	4	known	Bacillamide	52.0161
AFS063010_100_D5_140514_PROKKA_contig12_hypothetical_protein1	AFS063010	Bacillus_cereus	Cereus	NRPS	2	known	Bacillibactin	nd
AFS063010_100_D5_140514_PROKKA_contig13_transatpks1	AFS063010	Bacillus_cereus	Cereus	PKS	20	unknown	N/A	82.3155
AFS031232_100_B6_140514_PROKKA_contig65_nrps1	AFS031232	Bacillus_cereus	Cereus	NRPS	0	unknown	N/A	100
AFS031232_100_B6_140514_PROKKA_contig21_nrps1	AFS031232	Bacillus_cereus	Cereus	NRPS	2	known	Bacillibactin	0
AFS031232_100_B6_140514_PROKKA_contig47_nrps1	AFS031232	Bacillus_cereus	Cereus	NRPS	14	unknown	N/A	68.1338
AFS031232_100_B6_140514_PROKKA_contig43_nrps1	AFS031232	Bacillus_cereus	Cereus	NRPS	19	unknown	CATCATR	99.1258
AFS031451_100_E6_140514_PROKKA_contig2_Transcriptional_regulator_LytR1	AFS031451	Bacillus_cereus	Cereus	NRPS	2	known	Bacillibactin	nd
AFS003097_100_B10_140514_PROKKA_contig31_nrps1	AFS003097	Bacillus_thuringiensis	Cereus	NRPS	2	known	Bacillibactin	27.2903
AFS003097_100_B10_140514_PROKKA_contig19_nrps1	AFS003097	Bacillus_thuringiensis	Cereus	NRPS	3	known	Kurstakin	67.9235
AFS003097_100_B10_140514_PROKKA_contig6_nrps_t1pks1	AFS003097	Bacillus_thuringiensis	Cereus	Hybrid	3	known	Zwittermicin	92.1586
AFS003097_100_B10_140514_PROKKA_contig8_nrps1	AFS003097	Bacillus_thuringiensis	Cereus	NRPS	4	known	Bacillamide	58.6508
AFS084444_100_G10_140514_PROKKA_contig13_nrps1	AFS084444	Bacillus_cereus	Cereus	NRPS	2	known	Bacillibactin	25.325
AFS071554_100_H10_140514_PROKKA_contig28_nrps1	AFS071554	Bacillus_cereus	Cereus	NRPS	2	known	Bacillibactin	0
AFS071554_100_H10_140514_PROKKA_contig24_nrps1	AFS071554	Bacillus_cereus	Cereus	NRPS	15	unknown	CATCATR	0
AFS052034_100_D11_140514_PROKKA_contig22_nrps1	AFS052034	Bacillus_thuringiensis	Cereus	NRPS	1	unknown	N/A	0
AFS052034_100_D11_140514_PROKKA_contig34_nrps1	AFS052034	Bacillus_thuringiensis	Cereus	NRPS	2	known	Bacillibactin	0
AFS052034_100_D11_140514_PROKKA_contig44_nrps1	AFS052034	Bacillus_thuringiensis	Cereus	NRPS	3	known	Kurstakin	54.0689
AFS052034_100_D11_140514_PROKKA_contig39_nrps_t1pks1	AFS052034	Bacillus_thuringiensis	Cereus	Hybrid	3	known	Zwittermicin	72.0884
AFS052034_100_D11_140514_PROKKA_contig22_hypothetical_protein1	AFS052034	Bacillus_thuringiensis	Cereus	NRPS	4	known	Bacillamide	nd
AFS052034_100_D11_140514_PROKKA_contig43_nrps1	AFS052034	Bacillus_thuringiensis	Cereus	NRPS	6	unknown	N/A	93.9151
AFS075396_100_E11_140514_PROKKA_contig19_nrps1	AFS075396	Bacillus_thuringiensis	Cereus	NRPS	1	unknown	N/A	17.5697
AFS075396_100_E11_140514_PROKKA_contig13_UDP_N_acetylbacillosamine_transaminase1	AFS075396	Bacillus_thuringiensis	Cereus	NRPS	2	known	Bacillibactin	nd
AFS075396_100_E11_140514_PROKKA_contig13_nrps1	AFS075396	Bacillus_thuringiensis	Cereus	NRPS	3	known	Kurstakin	74.1763
AFS075396_100_E11_140514_PROKKA_contig26_nrps1	AFS075396	Bacillus_thuringiensis	Cereus	NRPS	4	known	Bacillamide	40.5453
AFS075396_100_E11_140514_PROKKA_contig27_nrps1	AFS075396	Bacillus_thuringiensis	Cereus	NRPS	5	unknown	CATCATR	66.8307
AFS022658_100_B12_140514_PROKKA_contig23_nrps1	AFS022658	Bacillus_thuringiensis	Cereus	NRPS	2	known	Bacillibactin	16.4231
AFS022658_100_B12_140514_PROKKA_contig70_nrps1	AFS022658	Bacillus_thuringiensis	Cereus	NRPS	3	known	Kurstakin	53.8011
AFS022658_100_B12_140514_PROKKA_contig39_nrps_t1pks1	AFS022658	Bacillus_thuringiensis	Cereus	Hybrid	3	known	Zwittermicin	79.0329
AFS022658_100_B12_140514_PROKKA_contig22_nrps1	AFS022658	Bacillus_thuringiensis	Cereus	NRPS	4	known	Bacillamide	19.4885
AFS022658_100_B12_140514_PROKKA_contig10_nrps_transatpks1	AFS022658	Bacillus_thuringiensis	Cereus	Hybrid	4	unknown	N/A	56.6954
AFS022658_100_B12_140514_PROKKA_contig41_nrps1	AFS022658	Bacillus_thuringiensis	Cereus	NRPS	6	unknown	N/A	77.0564
AFS022658_100_B12_140514_PROKKA_contig12_nrps1	AFS022658	Bacillus_thuringiensis	Cereus	NRPS	12	unknown	CATCATR	48.2865
AFS073530_100_C12_140514_PROKKA_contig5_nrps1	AFS073530	Bacillus_thuringiensis	Cereus	NRPS	1	unknown	N/A	13.6527
AFS073530_100_C12_140514_PROKKA_contig4_nrps1	AFS073530	Bacillus_thuringiensis	Cereus	NRPS	2	known	Bacillibactin	16.4894
AFS073530_100_C12_140514_PROKKA_contig30_nrps1	AFS073530	Bacillus_thuringiensis	Cereus	NRPS	3	known	Kurstakin	58.3465
AFS073530_100_C12_140514_PROKKA_contig19_lantipeptide_nrps_t1pks1	AFS073530	Bacillus_thuringiensis	Cereus	Hybrid	3	known	Zwittermicin	94.3879
AFS073530_100_C12_140514_PROKKA_contig23_nrps1	AFS073530	Bacillus_thuringiensis	Cereus	NRPS	6	unknown	N/A	100
AFS073530_100_C12_140514_PROKKA_contig25_nrps1	AFS073530	Bacillus_thuringiensis	Cereus	NRPS	12	unknown	CATCATR	65.7776
AFS099780_113_C1_140604_PROKKA_contig10_t3pks1	AFS099780	Bacillus_megaterium	Flexus	PKS	14	unknown	Alkylpyrone	0
AFS099780_113_C1_140604_PROKKA_contig5_transatpks_t1pks_t2pks1	AFS099780	Bacillus_megaterium	Flexus	PKS	21	unknown	N/A	0
AFS029632_113_E1_140604_PROKKA_contig14_t3pks1	AFS029632	Bacillus_megaterium	Flexus	PKS	14	unknown	Alkylpyrone	0
AFS090509_113_G1_140604_PROKKA_contig50_t3pks1	AFS090509	Bacillus_megaterium	Flexus	PKS	14	unknown	Alkylpyrone	38.0458
AFS090509_113_G1_140604_PROKKA_contig22_t2pks_transatpks_t1pks1	AFS090509	Bacillus_megaterium	Flexus	PKS	21	unknown	N/A	100
AFS032489_113_H1_140604_PROKKA_contig2_t3pks1	AFS032489	Bacillus_megaterium	Flexus	PKS	14	unknown	Alkylpyrone	0
AFS086585_113_B2_140604_PROKKA_contig22_t3pks1	AFS086585	Bacillus_megaterium	Flexus	PKS	14	unknown	Alkylpyrone	39.1844
AFS056967_113_H8_140604_PROKKA_contig3_t3pks1	AFS056967	Bacillus_megaterium	Flexus	PKS	14	unknown	Alkylpyrone	36.7557
AFS096315_113_B9_140604_PROKKA_contig51_t3pks1	AFS096315	Bacillus_sp	Other	PKS	11	unknown	Alkylpyrone	0
AFS006103_113_A10_140604_PROKKA_contig39_t3pks1	AFS006103	Bacillus_sp	Other	PKS	22	unknown	Alkylpyrone	0
AFS049113_113_B10_140604_PROKKA_contig8_t3pks1	AFS049113	Bacillus_megaterium	Flexus	PKS	14	unknown	Alkylpyrone	0
AFS008968_113_G10_140604_PROKKA_contig3_t3pks1	AFS008968	Bacillus_megaterium	Flexus	PKS	14	unknown	Alkylpyrone	0
AFS042932_113_A11_140604_PROKKA_contig8_hypothetical_protein1	AFS042932	Bacillus_megaterium	Flexus	PKS	14	unknown	Alkylpyrone	nd
AFS085357_113_H12_140604_PROKKA_contig9_t3pks1	AFS085357	Bacillus_megaterium	Flexus	PKS	14	unknown	Alkylpyrone	0
AFS064200_99_C1_140514_PROKKA_contig11_nrps1	AFS064200	Bacillus_cereus	Cereus	NRPS	1	unknown	N/A	45.3323
AFS064200_99_C1_140514_PROKKA_contig3_nrps1	AFS064200	Bacillus_cereus	Cereus	NRPS	2	known	Bacillibactin	32.6472
AFS064200_99_C1_140514_PROKKA_contig32_nrps1	AFS064200	Bacillus_cereus	Cereus	NRPS	3	known	Kurstakin	69.025
AFS064200_99_C1_140514_PROKKA_contig33_nrps_t1pks1	AFS064200	Bacillus_cereus	Cereus	Hybrid	3	known	Zwittermicin	75.3386
AFS064200_99_C1_140514_PROKKA_contig19_nrps1	AFS064200	Bacillus_cereus	Cereus	NRPS	4	known	Bacillamide	38.5504
AFS002757_99_E1_140514_PROKKA_contig24_nrps1	AFS002757	Bacillus_cereus	Cereus	NRPS	0	unknown	N/A	55.2533
AFS002757_99_E1_140514_PROKKA_contig64_nrps1	AFS002757	Bacillus_cereus	Cereus	NRPS	2	known	Bacillibactin	27.2772
AFS061931_99_H1_140514_PROKKA_contig90_nrps1	AFS061931	Bacillus_cereus	Cereus	NRPS	2	known	Bacillibactin	0
AFS009197_99_B2_140514_PROKKA_contig31_nrps1	AFS009197	Bacillus_cereus	Cereus	NRPS	0	unknown	N/A	39.9833
AFS009197_99_B2_140514_PROKKA_contig10_nrps1	AFS009197	Bacillus_cereus	Cereus	NRPS	2	known	Bacillibactin	14.2012
AFS024499_99_F2_140514_PROKKA_contig26_nrps1	AFS024499	Bacillus_cereus	Cereus	NRPS	2	known	Bacillibactin	43.9286
AFS024499_99_F2_140514_PROKKA_contig19_nrps1	AFS024499	Bacillus_cereus	Cereus	NRPS	4	known	Bacillamide	28.1722
AFS024499_99_F2_140514_PROKKA_contig55_nrps1	AFS024499	Bacillus_cereus	Cereus	NRPS	9	unknown	N/A	100
AFS012400_99_H2_140514_PROKKA_contig32_nrps1	AFS012400	Bacillus_cereus	Cereus	NRPS	2	known	Bacillibactin	0
AFS012400_99_H2_140514_PROKKA_contig37_nrps1	AFS012400	Bacillus_cereus	Cereus	NRPS	3	known	Kurstakin	79.0478
AFS050027_99_F3_140514_PROKKA_contig50_nrps1	AFS050027	Bacillus_cereus	Cereus	NRPS	2	known	Bacillibactin	28.636
AFS005149_99_A5_140514_PROKKA_contig25_nrps1	AFS005149	Bacillus_mycoides	Cereus	NRPS	0	unknown	N/A	99.9718
AFS005149_99_A5_140514_PROKKA_contig70_nrps1	AFS005149	Bacillus_mycoides	Cereus	NRPS	0	unknown	N/A	18.2403
AFS005149_99_A5_140514_PROKKA_contig97_nrps1	AFS005149	Bacillus_mycoides	Cereus	NRPS	0	unknown	N/A	48.2231
AFS005149_99_A5_140514_PROKKA_contig4_nrps1	AFS005149	Bacillus_mycoides	Cereus	NRPS	2	known	Bacillibactin	60.8646
AFS005149_99_A5_140514_PROKKA_contig66_nrps1	AFS005149	Bacillus_mycoides	Cereus	NRPS	3	known	Kurstakin	75.0829
AFS005149_99_A5_140514_PROKKA_contig78_nrps1	AFS005149	Bacillus_mycoides	Cereus	NRPS	10	known	Bacillamide	99.9956
AFS005149_99_A5_140514_PROKKA_contig94_nrps_transatpks1	AFS005149	Bacillus_mycoides	Cereus	Hybrid	12	unknown	N/A	100
AFS005149_99_A5_140514_PROKKA_contig88_nrps1	AFS005149	Bacillus_mycoides	Cereus	NRPS	17	unknown	CATCATR	75.1271
AFS031287_99_B5_140514_PROKKA_contig1_nrps1	AFS031287	Bacillus_cereus	Cereus	NRPS	0	unknown	N/A	46.5632
AFS031287_99_B5_140514_PROKKA_contig21_nrps1	AFS031287	Bacillus_cereus	Cereus	NRPS	2	known	Bacillibactin	25.8745
AFS026857_99_D5_140514_PROKKA_contig64_nrps1	AFS026857	Bacillus_mycoides	Cereus	NRPS	2	known	Bacillibactin	60.4244
AFS026857_99_D5_140514_PROKKA_contig118_nrps1	AFS026857	Bacillus_mycoides	Cereus	NRPS	13	known	Kurstakin	100
AFS026857_99_D5_140514_PROKKA_contig44_nrps1	AFS026857	Bacillus_mycoides	Cereus	NRPS	17	unknown	CATCATR	60.0421
AFS026857_99_D5_140514_PROKKA_contig29_nrps1	AFS026857	Bacillus_mycoides	Cereus	NRPS	21	unknown	N/A	84.4158
AFS074519_99_F5_140514_PROKKA_contig121_nrps1	AFS074519	Bacillus_mycoides	Cereus	NRPS	0	unknown	N/A	49.3056
AFS074519_99_F5_140514_PROKKA_contig29_nrps1	AFS074519	Bacillus_mycoides	Cereus	NRPS	0	unknown	N/A	78.8852
AFS074519_99_F5_140514_PROKKA_contig10_nrps1	AFS074519	Bacillus_mycoides	Cereus	NRPS	2	known	Bacillibactin	69.4072
AFS074519_99_F5_140514_PROKKA_contig114_nrps1	AFS074519	Bacillus_mycoides	Cereus	NRPS	13	known	Kurstakin	100
AFS093126_99_H5_140514_PROKKA_contig21_nrps1	AFS093126	Bacillus_thuringiensis	Cereus	NRPS	0	unknown	N/A	100
AFS093126_99_H5_140514_PROKKA_contig17_nrps1	AFS093126	Bacillus_thuringiensis	Cereus	NRPS	1	unknown	N/A	24.774
AFS093126_99_H5_140514_PROKKA_contig23_nrps1	AFS093126	Bacillus_thuringiensis	Cereus	NRPS	2	known	Bacillibactin	16.079
AFS093126_99_H5_140514_PROKKA_contig8_nrps1	AFS093126	Bacillus_thuringiensis	Cereus	NRPS	3	known	Kurstakin	59.6768
AFS093126_99_H5_140514_PROKKA_contig86_nrps1	AFS093126	Bacillus_thuringiensis	Cereus	NRPS	4	known	Bacillamide	26.3632
AFS093126_99_H5_140514_PROKKA_contig2_nrps1	AFS093126	Bacillus_thuringiensis	Cereus	NRPS	16	unknown	N/A	90.7626
AFS086794_99_A6_140514_PROKKA_contig204_nrps1	AFS086794	Bacillus_mycoides	Cereus	NRPS	0	unknown	N/A	99.4198
AFS086794_99_A6_140514_PROKKA_contig154_nrps1	AFS086794	Bacillus_mycoides	Cereus	NRPS	2	known	Bacillibactin	48.9315
AFS086794_99_A6_140514_PROKKA_contig26_nrps1	AFS086794	Bacillus_mycoides	Cereus	NRPS	13	known	Kurstakin	100
AFS002224_99_B6_140514_PROKKA_contig48_nrps1	AFS002224	Bacillus_cereus	Cereus	NRPS	2	known	Bacillibactin	25.8725
AFS002224_99_B6_140514_PROKKA_contig40_nrps1	AFS002224	Bacillus_cereus	Cereus	NRPS	3	known	Kurstakin	95.6224
AFS063338_99_E6_140514_PROKKA_contig24_nrps1	AFS063338	Bacillus_cereus	Cereus	NRPS	0	unknown	N/A	83.3075
AFS063338_99_E6_140514_PROKKA_contig40_nrps1	AFS063338	Bacillus_cereus	Cereus	NRPS	0	unknown	N/A	22.968
AFS063338_99_E6_140514_PROKKA_contig22_nrps1	AFS063338	Bacillus_cereus	Cereus	NRPS	2	known	Bacillibactin	32.6493
AFS063338_99_E6_140514_PROKKA_contig54_nrps1	AFS063338	Bacillus_cereus	Cereus	NRPS	3	known	Kurstakin	100
AFS063338_99_E6_140514_PROKKA_contig15_nrps1	AFS063338	Bacillus_cereus	Cereus	NRPS	4	known	Bacillamide	32.1371
AFS063338_99_E6_140514_PROKKA_contig12_nrps_transatpks1	AFS063338	Bacillus_cereus	Cereus	Hybrid	5	unknown	N/A	48.5748
AFS016726_99_F6_140514_PROKKA_contig6_nrps1	AFS016726	Bacillus_cereus	Cereus	NRPS	2	known	Bacillibactin	50.304
AFS077796_99_C9_140514_PROKKA_contig70_nrps1	AFS077796	Bacillus_mycoides	Cereus	NRPS	0	unknown	N/A	73.0609
AFS077796_99_C9_140514_PROKKA_contig144_nrps1	AFS077796	Bacillus_mycoides	Cereus	NRPS	2	known	Bacillibactin	47.0406
AFS077796_99_C9_140514_PROKKA_contig152_nrps1	AFS077796	Bacillus_mycoides	Cereus	NRPS	13	known	Kurstakin	100
AFS095077_99_D9_140514_PROKKA_contig96_nrps1	AFS095077	Bacillus_mycoides	Cereus	NRPS	2	known	Bacillibactin	96.891
AFS095077_99_D9_140514_PROKKA_contig126_nrps1	AFS095077	Bacillus_mycoides	Cereus	NRPS	13	known	Kurstakin	100
AFS095077_99_D9_140514_PROKKA_contig40_nrps1	AFS095077	Bacillus_mycoides	Cereus	NRPS	17	unknown	CATCATR	54.9324
AFS095077_99_D9_140514_PROKKA_contig55_nrps1	AFS095077	Bacillus_mycoides	Cereus	NRPS	21	unknown	N/A	87.4258
AFS098564_99_E9_140514_PROKKA_contig62_nrps1	AFS098564	Bacillus_sp	Other	NRPS	2	known	Bacillibactin	60.9735
AFS098564_99_E9_140514_PROKKA_contig90_nrps1	AFS098564	Bacillus_sp	Other	NRPS	13	known	Kurstakin	100
AFS054461_99_F9_140514_PROKKA_contig26_nrps1	AFS054461	Bacillus_cereus	Cereus	NRPS	2	known	Bacillibactin	38.7926
AFS054461_99_F9_140514_PROKKA_contig10_nrps1	AFS054461	Bacillus_cereus	Cereus	NRPS	3	known	Kurstakin	89.2509
AFS054461_99_F9_140514_PROKKA_contig54_nrps1	AFS054461	Bacillus_cereus	Cereus	NRPS	22	known	Bacitracin	76.8937
AFS054461_99_F9_140514_PROKKA_contig76_nrps1	AFS054461	Bacillus_cereus	Cereus	NRPS	23	known	Bacitracin	100
AFS033387_99_H9_140514_PROKKA_contig14_nrps1	AFS033387	Bacillus_cereus	Cereus	NRPS	2	known	Bacillibactin	17.4919
AFS033387_99_H9_140514_PROKKA_contig2_nrps1	AFS033387	Bacillus_cereus	Cereus	NRPS	3	known	Kurstakin	52.3998
AFS033387_99_H9_140514_PROKKA_contig2_Ubiquinone_biosynthesis_O_methyltransferase1	AFS033387	Bacillus_cereus	Cereus	NRPS	4	known	Bacillamide	nd
AFS056582_99_E10_140514_PROKKA_contig37_nrps1	AFS056582	Bacillus_cereus	Cereus	NRPS	2	known	Bacillibactin	25.7649
AFS086955_99_B11_140514_PROKKA_contig30_nrps1	AFS086955	Bacillus_cereus	Cereus	NRPS	2	known	Bacillibactin	0
AFS039661_99_C11_140514_PROKKA_contig51_nrps1	AFS039661	Bacillus_cereus	Cereus	NRPS	1	unknown	N/A	14.8687
AFS039661_99_C11_140514_PROKKA_contig61_nrps1	AFS039661	Bacillus_cereus	Cereus	NRPS	2	known	Bacillibactin	35.8014
AFS039661_99_C11_140514_PROKKA_contig66_nrps1	AFS039661	Bacillus_cereus	Cereus	NRPS	3	known	Kurstakin	74.555
AFS039661_99_C11_140514_PROKKA_contig30_nrps_t1pks1	AFS039661	Bacillus_cereus	Cereus	Hybrid	3	known	Zwittermicin	84.5194
AFS039661_99_C11_140514_PROKKA_contig4_nrps1	AFS039661	Bacillus_cereus	Cereus	NRPS	4	known	Bacillamide	19.9842
AFS061705_99_H11_140514_PROKKA_contig21_Peptidoglycan_N_acetylglucosamine_deacetylase1	AFS061705	Bacillus_cereus	Cereus	NRPS	2	known	Bacillibactin	nd
AFS061705_99_H11_140514_PROKKA_contig36_nrps1	AFS061705	Bacillus_cereus	Cereus	NRPS	4	known	Bacillamide	NA
AFS083341_99_A12_140514_PROKKA_contig119_nrps1	AFS083341	Bacillus_cereus	Cereus	NRPS	2	known	Bacillibactin	84.8859
AFS080002_99_E12_140514_PROKKA_contig61_nrps1	AFS080002	Bacillus_cereus	Cereus	NRPS	0	unknown	N/A	99.9868
AFS080002_99_E12_140514_PROKKA_contig13_nrps1	AFS080002	Bacillus_cereus	Cereus	NRPS	1	unknown	N/A	22.4147
AFS080002_99_E12_140514_PROKKA_contig3_nrps1	AFS080002	Bacillus_cereus	Cereus	NRPS	2	known	Bacillibactin	27.9456
AFS080002_99_E12_140514_PROKKA_contig31_nrps1	AFS080002	Bacillus_cereus	Cereus	NRPS	3	known	Kurstakin	69.5743
AFS080002_99_E12_140514_PROKKA_contig6_nrps_t1pks1	AFS080002	Bacillus_cereus	Cereus	Hybrid	3	known	Zwittermicin	92.4448
AFS080002_99_E12_140514_PROKKA_contig1_Endoglucanase_precursor1	AFS080002	Bacillus_cereus	Cereus	NRPS	4	known	Bacillamide	nd
AFS080672_99_F12_140514_PROKKA_contig3_nrps1	AFS080672	Bacillus_cereus	Cereus	NRPS	2	known	Bacillibactin	0
AFS044352_114_D1_140618_PROKKA_contig37_t3pks1	AFS044352	Bacillus_megaterium	Flexus	PKS	14	unknown	Alkylpyrone	0
AFS057829_114_F5_140618_PROKKA_contig116_nrps1	AFS057829	Bacillus_thuringiensis	Cereus	NRPS	0	unknown	N/A	NA
AFS057829_114_F5_140618_PROKKA_contig24_nrps1	AFS057829	Bacillus_thuringiensis	Cereus	NRPS	2	known	Bacillibactin	NA
AFS057829_114_F5_140618_PROKKA_contig3_nrps1	AFS057829	Bacillus_thuringiensis	Cereus	NRPS	3	known	Kurstakin	NA
AFS034084_114_G5_140618_PROKKA_contig11_nrps1	AFS034084	Bacillus_thuringiensis	Cereus	NRPS	1	unknown	N/A	12.0266
AFS034084_114_G5_140618_PROKKA_contig159_nrps1	AFS034084	Bacillus_thuringiensis	Cereus	NRPS	2	known	Bacillibactin	51.8265
AFS034084_114_G5_140618_PROKKA_contig215_nrps1	AFS034084	Bacillus_thuringiensis	Cereus	NRPS	3	known	Kurstakin	71.297
AFS034084_114_G5_140618_PROKKA_contig67_lantipeptide_nrps_t1pks1	AFS034084	Bacillus_thuringiensis	Cereus	Hybrid	3	known	Zwittermicin	91.7967
AFS034084_114_G5_140618_PROKKA_contig58_Endoglucanase_precursor1	AFS034084	Bacillus_thuringiensis	Cereus	NRPS	10	known	Bacillamide	nd
AFS034084_114_G5_140618_PROKKA_contig105_nrps1	AFS034084	Bacillus_thuringiensis	Cereus	NRPS	24	unknown	CATCATR	0
AFS093026_114_H5_140618_PROKKA_contig6_t3pks1	AFS093026	Bacillus_megaterium	Flexus	PKS	14	unknown	Alkylpyrone	0
AFS075960_114_G12_140618_PROKKA_contig81_nrps1	AFS075960	Bacillus_cereus	Cereus	NRPS	0	unknown	N/A	0
AFS075960_114_G12_140618_PROKKA_contig85_nrps1	AFS075960	Bacillus_cereus	Cereus	NRPS	0	unknown	N/A	0
AFS075960_114_G12_140618_PROKKA_contig7_nrps1	AFS075960	Bacillus_cereus	Cereus	NRPS	2	known	Bacillibactin	0
AFS075960_114_G12_140618_PROKKA_contig22_nrps1	AFS075960	Bacillus_cereus	Cereus	NRPS	19	unknown	CATCATR	0
AFS099341_102_E1_140514_PROKKA_contig71_nrps1	AFS099341	Bacillus_thuringiensis	Cereus	NRPS	0	unknown	N/A	82.5634
AFS099341_102_E1_140514_PROKKA_contig39_nrps1	AFS099341	Bacillus_thuringiensis	Cereus	NRPS	1	unknown	N/A	13.6517
AFS099341_102_E1_140514_PROKKA_contig30_nrps1	AFS099341	Bacillus_thuringiensis	Cereus	NRPS	2	known	Bacillibactin	61.7577
AFS099341_102_E1_140514_PROKKA_contig14_nrps1	AFS099341	Bacillus_thuringiensis	Cereus	NRPS	3	known	Kurstakin	57.6301
AFS099341_102_E1_140514_PROKKA_contig24_nrps_t1pks1	AFS099341	Bacillus_thuringiensis	Cereus	Hybrid	3	known	Zwittermicin	91.0322
AFS099341_102_E1_140514_PROKKA_contig44_nrps1	AFS099341	Bacillus_thuringiensis	Cereus	NRPS	12	unknown	CATCATR	63.0064
AFS067803_102_F1_140514_PROKKA_contig4_nrps1	AFS067803	Bacillus_cereus	Cereus	NRPS	2	known	Bacillibactin	25.3382
AFS067803_102_F1_140514_PROKKA_contig15_nrps_transatpks1	AFS067803	Bacillus_cereus	Cereus	Hybrid	16	unknown	N/A	68.6128
AFS001991_102_A3_140514_PROKKA_contig32_nrps1	AFS001991	Bacillus_thuringiensis	Cereus	NRPS	2	known	Bacillibactin	0
AFS001991_102_A3_140514_PROKKA_contig10_nrps1	AFS001991	Bacillus_thuringiensis	Cereus	NRPS	3	known	Kurstakin	56.0541
AFS001991_102_A3_140514_PROKKA_contig14_Endoglucanase_precursor1	AFS001991	Bacillus_thuringiensis	Cereus	NRPS	4	known	Bacillamide	nd
AFS059628_102_B4_140514_PROKKA_contig131_nrps1	AFS059628	Bacillus_sp	Other	NRPS	2	known	Bacillibactin	43.4949
AFS059628_102_B4_140514_PROKKA_contig39_nrps1	AFS059628	Bacillus_sp	Other	NRPS	3	known	Kurstakin	100
AFS059628_102_B4_140514_PROKKA_contig17_putative_inner_membrane_transporter_YedA1	AFS059628	Bacillus_sp	Other	NRPS	4	known	Bacillamide	nd
AFS059628_102_B4_140514_PROKKA_contig47_nrps1	AFS059628	Bacillus_sp	Other	NRPS	22	known	Bacitracin	99.7309
AFS059628_102_B4_140514_PROKKA_contig26_nrps1	AFS059628	Bacillus_sp	Other	NRPS	23	known	Bacitracin	100
AFS074868_102_C4_140514_PROKKA_contig2_nrps1	AFS074868	Bacillus_cereus	Cereus	NRPS	1	unknown	N/A	22.2604
AFS074868_102_C4_140514_PROKKA_contig10_nrps1	AFS074868	Bacillus_cereus	Cereus	NRPS	2	known	Bacillibactin	41.2631
AFS074868_102_C4_140514_PROKKA_contig45_nrps1	AFS074868	Bacillus_cereus	Cereus	NRPS	3	known	Kurstakin	83.1931
AFS074868_102_C4_140514_PROKKA_contig38_nrps_t1pks1	AFS074868	Bacillus_cereus	Cereus	Hybrid	3	known	Zwittermicin	77.7752
AFS074868_102_C4_140514_PROKKA_contig30_nrps1	AFS074868	Bacillus_cereus	Cereus	NRPS	4	known	Bacillamide	35.3627
AFS095788_102_E4_140514_PROKKA_contig169_nrps1	AFS095788	Bacillus_thuringiensis	Cereus	NRPS	2	known	Bacillibactin	30.5583
AFS095788_102_E4_140514_PROKKA_contig61_nrps1	AFS095788	Bacillus_thuringiensis	Cereus	NRPS	3	known	Kurstakin	66.9075
AFS095788_102_E4_140514_PROKKA_contig22_lantipeptide_nrps_t1pks1	AFS095788	Bacillus_thuringiensis	Cereus	Hybrid	3	known	Zwittermicin	75.7622
AFS095788_102_E4_140514_PROKKA_contig25_nrps1	AFS095788	Bacillus_thuringiensis	Cereus	NRPS	4	known	Bacillamide	18.4665
AFS095788_102_E4_140514_PROKKA_contig9_nrps1	AFS095788	Bacillus_thuringiensis	Cereus	NRPS	12	unknown	CATCATR	69.2959
AFS072284_102_G4_140514_PROKKA_contig441_nrps1	AFS072284	Bacillus_cereus	Cereus	NRPS	0	unknown	N/A	100
AFS072284_102_G4_140514_PROKKA_contig56_nrps1	AFS072284	Bacillus_cereus	Cereus	NRPS	0	unknown	N/A	100
AFS079389_102_H4_140514_PROKKA_contig46_nrps1	AFS079389	Bacillus_cereus	Cereus	NRPS	2	known	Bacillibactin	0
AFS079389_102_H4_140514_PROKKA_contig2_hypothetical_protein1	AFS079389	Bacillus_cereus	Cereus	NRPS	3	known	Kurstakin	nd
AFS079389_102_H4_140514_PROKKA_contig1_nrps1	AFS079389	Bacillus_cereus	Cereus	NRPS	15	unknown	CATCATR	54.5498
AFS000753_102_A5_140514_PROKKA_contig14_nrps1	AFS000753	Bacillus_cereus	Cereus	NRPS	2	known	Bacillibactin	26.7877
AFS000753_102_A5_140514_PROKKA_contig26_nrps1	AFS000753	Bacillus_cereus	Cereus	NRPS	3	known	Kurstakin	85.0366
AFS000753_102_A5_140514_PROKKA_contig41_nrps1	AFS000753	Bacillus_cereus	Cereus	NRPS	22	known	Bacitracin	100
AFS000753_102_A5_140514_PROKKA_contig34_nrps1	AFS000753	Bacillus_cereus	Cereus	NRPS	23	known	Bacitracin	100
AFS002707_102_B5_140514_PROKKA_contig11_nrps1	AFS002707	Bacillus_cereus	Cereus	NRPS	2	known	Bacillibactin	17.268
AFS002707_102_B5_140514_PROKKA_contig33_nrps1	AFS002707	Bacillus_cereus	Cereus	NRPS	4	known	Bacillamide	54.6492
AFS002707_102_B5_140514_PROKKA_contig44_nrps1	AFS002707	Bacillus_cereus	Cereus	NRPS	6	unknown	N/A	91.186
AFS002707_102_B5_140514_PROKKA_contig35_nrps1	AFS002707	Bacillus_cereus	Cereus	NRPS	19	unknown	CATCATR	100
AFS044782_102_C5_140514_PROKKA_contig26_nrps1	AFS044782	Bacillus_cereus	Cereus	NRPS	2	known	Bacillibactin	38.5185
AFS044782_102_C5_140514_PROKKA_contig56_nrps1	AFS044782	Bacillus_cereus	Cereus	NRPS	3	known	Kurstakin	79.6084
AFS044782_102_C5_140514_PROKKA_contig3_nrps1	AFS044782	Bacillus_cereus	Cereus	NRPS	22	known	Bacitracin	85.9875
AFS097514_102_E5_140514_PROKKA_contig35_nrps1	AFS097514	Bacillus_thuringiensis	Cereus	NRPS	1	unknown	N/A	11.2341
AFS097514_102_E5_140514_PROKKA_contig26_nrps1	AFS097514	Bacillus_thuringiensis	Cereus	NRPS	2	known	Bacillibactin	59.3742
AFS097514_102_E5_140514_PROKKA_contig20_nrps1	AFS097514	Bacillus_thuringiensis	Cereus	NRPS	3	known	Kurstakin	70.3347
AFS097514_102_E5_140514_PROKKA_contig29_Integrase_core_domain_protein1	AFS097514	Bacillus_thuringiensis	Cereus	Hybrid	3	known	Zwittermicin	nd
AFS097514_102_E5_140514_PROKKA_contig39_nrps1	AFS097514	Bacillus_thuringiensis	Cereus	NRPS	6	unknown	N/A	50.1474
AFS097514_102_E5_140514_PROKKA_contig65_nrps1	AFS097514	Bacillus_thuringiensis	Cereus	NRPS	12	unknown	CATCATR	0
AFS060154_102_F5_140514_PROKKA_contig59_nrps1	AFS060154	Bacillus_cereus	Cereus	NRPS	0	unknown	N/A	100
AFS060154_102_F5_140514_PROKKA_contig14_nrps1	AFS060154	Bacillus_cereus	Cereus	NRPS	2	known	Bacillibactin	16.0595
AFS060154_102_F5_140514_PROKKA_contig1_nrps1	AFS060154	Bacillus_cereus	Cereus	NRPS	3	known	Kurstakin	87.8366
AFS070352_102_H5_140514_PROKKA_contig57_nrps1	AFS070352	Bacillus_cereus	Cereus	NRPS	2	known	Bacillibactin	45.6933
AFS070352_102_H5_140514_PROKKA_contig55_nrps1	AFS070352	Bacillus_cereus	Cereus	NRPS	3	known	Kurstakin	89.3598
AFS070352_102_H5_140514_PROKKA_contig59_nrps1	AFS070352	Bacillus_cereus	Cereus	NRPS	22	known	Bacitracin	99.2767
AFS070352_102_H5_140514_PROKKA_contig34_nrps1	AFS070352	Bacillus_cereus	Cereus	NRPS	23	known	Bacitracin	100
AFS045425_102_A6_140514_PROKKA_contig39_nrps1	AFS045425	Bacillus_cereus	Cereus	NRPS	2	known	Bacillibactin	44.6114
AFS045425_102_A6_140514_PROKKA_contig19_nrps1	AFS045425	Bacillus_cereus	Cereus	NRPS	3	known	Kurstakin	99.8835
AFS045425_102_A6_140514_PROKKA_contig71_nrps1	AFS045425	Bacillus_cereus	Cereus	NRPS	22	known	Bacitracin	100
AFS045425_102_A6_140514_PROKKA_contig36_nrps1	AFS045425	Bacillus_cereus	Cereus	NRPS	23	known	Bacitracin	100
AFS037265_102_B6_140514_PROKKA_contig175_nrps1	AFS037265	Bacillus_mycoides	Cereus	NRPS	2	known	Bacillibactin	45.3961
AFS037265_102_B6_140514_PROKKA_contig227_nrps1	AFS037265	Bacillus_mycoides	Cereus	NRPS	13	known	Kurstakin	100
AFS052794_102_F6_140514_PROKKA_contig10_nrps1	AFS052794	Bacillus_thuringiensis	Cereus	NRPS	0	unknown	N/A	57.1143
AFS052794_102_F6_140514_PROKKA_contig34_nrps1	AFS052794	Bacillus_thuringiensis	Cereus	NRPS	1	unknown	N/A	0
AFS052794_102_F6_140514_PROKKA_contig21_nrps1	AFS052794	Bacillus_thuringiensis	Cereus	NRPS	2	known	Bacillibactin	16.5031
AFS052794_102_F6_140514_PROKKA_contig38_nrps1	AFS052794	Bacillus_thuringiensis	Cereus	NRPS	3	known	Kurstakin	74.3486
AFS052794_102_F6_140514_PROKKA_contig32_D_alanine__D_alanine_ligase1	AFS052794	Bacillus_thuringiensis	Cereus	NRPS	4	known	Bacillamide	nd
AFS052794_102_F6_140514_PROKKA_contig1_nrps1	AFS052794	Bacillus_thuringiensis	Cereus	NRPS	15	unknown	CATCATR	79.9669
AFS006689_102_A7_140514_PROKKA_contig113_nrps1	AFS006689	Bacillus_thuringiensis	Cereus	NRPS	2	known	Bacillibactin	22.891
AFS006689_102_A7_140514_PROKKA_contig72_nrps1	AFS006689	Bacillus_thuringiensis	Cereus	NRPS	3	known	Kurstakin	70.338
AFS006689_102_A7_140514_PROKKA_contig120_nrps1	AFS006689	Bacillus_thuringiensis	Cereus	NRPS	10	known	Bacillamide	0
AFS086995_102_C7_140514_PROKKA_contig61_nrps1	AFS086995	Bacillus_cereus	Cereus	NRPS	2	known	Bacillibactin	31.5653
AFS086995_102_C7_140514_PROKKA_contig11_nrps1	AFS086995	Bacillus_cereus	Cereus	NRPS	4	known	Bacillamide	20.4013
AFS086995_102_C7_140514_PROKKA_contig65_nrps1	AFS086995	Bacillus_cereus	Cereus	NRPS	9	unknown	N/A	85.2566
AFS055470_102_D7_140514_PROKKA_contig136_nrps1	AFS055470	Bacillus_thuringiensis	Cereus	NRPS	0	unknown	N/A	84.8476
AFS055470_102_D7_140514_PROKKA_contig458_nrps1	AFS055470	Bacillus_thuringiensis	Cereus	NRPS	0	unknown	N/A	48.6785
AFS055470_102_D7_140514_PROKKA_contig86_nrps1	AFS055470	Bacillus_thuringiensis	Cereus	NRPS	3	known	Kurstakin	79.7407
AFS004252_102_E7_140514_PROKKA_contig11_nrps1	AFS004252	Bacillus_cereus	Cereus	NRPS	0	unknown	N/A	69.3432
AFS004252_102_E7_140514_PROKKA_contig56_nrps1	AFS004252	Bacillus_cereus	Cereus	NRPS	2	known	Bacillibactin	46.7398
AFS004252_102_E7_140514_PROKKA_contig12_nrps1	AFS004252	Bacillus_cereus	Cereus	NRPS	4	known	Bacillamide	24.0944
AFS028955_102_G7_140514_PROKKA_contig21_nrps1	AFS028955	Bacillus_cereus	Cereus	NRPS	2	known	Bacillibactin	20.5058
AFS028955_102_G7_140514_PROKKA_contig13_putative_inner_membrane_transporter_YedA1	AFS028955	Bacillus_cereus	Cereus	NRPS	4	known	Bacillamide	nd
AFS028955_102_G7_140514_PROKKA_contig14_nrps1	AFS028955	Bacillus_cereus	Cereus	NRPS	6	unknown	N/A	100
AFS028955_102_G7_140514_PROKKA_contig16_nrps1	AFS028955	Bacillus_cereus	Cereus	NRPS	19	unknown	CATCATR	83.9205
AFS078111_102_H7_140514_PROKKA_contig20_nrps1	AFS078111	Bacillus_cereus	Cereus	NRPS	0	unknown	N/A	71.0618
AFS078111_102_H7_140514_PROKKA_contig52_nrps1	AFS078111	Bacillus_cereus	Cereus	NRPS	2	known	Bacillibactin	32.8455
AFS078111_102_H7_140514_PROKKA_contig22_nrps1	AFS078111	Bacillus_cereus	Cereus	NRPS	3	known	Kurstakin	83.817
AFS078111_102_H7_140514_PROKKA_contig42_nrps1	AFS078111	Bacillus_cereus	Cereus	NRPS	4	known	Bacillamide	34.5539
AFS004017_102_A8_140514_PROKKA_contig16_nrps1	AFS004017	Bacillus_cereus	Cereus	NRPS	2	known	Bacillibactin	16.3736
AFS004017_102_A8_140514_PROKKA_contig18_nrps1	AFS004017	Bacillus_cereus	Cereus	NRPS	3	known	Kurstakin	58.7158
AFS004017_102_A8_140514_PROKKA_contig13_nrps1	AFS004017	Bacillus_cereus	Cereus	NRPS	4	known	Bacillamide	51.7864
AFS004017_102_A8_140514_PROKKA_contig3_Transcriptional_repressor_PagR1	AFS004017	Bacillus_cereus	Cereus	Hybrid	13	unknown	N/A	nd
AFS004017_102_A8_140514_PROKKA_contig3_Disulfide_bond_formation_protein_C1	AFS004017	Bacillus_cereus	Cereus	NRPS	15	unknown	CATCATR	nd
AFS004017_102_A8_140514_PROKKA_contig56_nrps1	AFS004017	Bacillus_cereus	Cereus	NRPS	22	known	Bacitracin	99.4686
AFS004017_102_A8_140514_PROKKA_contig70_nrps1	AFS004017	Bacillus_cereus	Cereus	NRPS	23	known	Bacitracin	100
AFS022028_102_B8_140514_PROKKA_contig7_nrps1	AFS022028	Bacillus_thuringiensis	Cereus	NRPS	2	known	Bacillibactin	14.7471
AFS022028_102_B8_140514_PROKKA_contig38_nrps1	AFS022028	Bacillus_thuringiensis	Cereus	NRPS	3	known	Kurstakin	82.3186
AFS022028_102_B8_140514_PROKKA_contig25_nrps1	AFS022028	Bacillus_thuringiensis	Cereus	NRPS	4	known	Bacillamide	26.5798
AFS022028_102_B8_140514_PROKKA_contig53_nrps1	AFS022028	Bacillus_thuringiensis	Cereus	NRPS	5	unknown	CATCATR	78.5049
AFS022028_102_B8_140514_PROKKA_contig46_nrps1	AFS022028	Bacillus_thuringiensis	Cereus	NRPS	20	unknown	N/A	38.6903
AFS047607_102_C8_140514_PROKKA_contig13_nrps1	AFS047607	Bacillus_thuringiensis	Cereus	NRPS	1	unknown	N/A	NA
AFS047607_102_C8_140514_PROKKA_contig51_nrps1	AFS047607	Bacillus_thuringiensis	Cereus	NRPS	2	known	Bacillibactin	NA
AFS047607_102_C8_140514_PROKKA_contig30_hypothetical_protein1	AFS047607	Bacillus_thuringiensis	Cereus	NRPS	3	known	Kurstakin	nd
AFS047607_102_C8_140514_PROKKA_contig47_Endoglucanase_precursor1	AFS047607	Bacillus_thuringiensis	Cereus	NRPS	10	known	Bacillamide	nd
AFS047607_102_C8_140514_PROKKA_contig64_nrps1	AFS047607	Bacillus_thuringiensis	Cereus	NRPS	19	unknown	CATCATR	NA
AFS061268_102_E8_140514_PROKKA_contig54_nrps1	AFS061268	Bacillus_cereus	Cereus	NRPS	2	known	Bacillibactin	22.8468
AFS061268_102_E8_140514_PROKKA_contig62_nrps1	AFS061268	Bacillus_cereus	Cereus	NRPS	3	known	Kurstakin	100
AFS061268_102_E8_140514_PROKKA_contig64_nrps1	AFS061268	Bacillus_cereus	Cereus	NRPS	22	known	Bacitracin	85.2152
AFS061268_102_E8_140514_PROKKA_contig106_nrps1	AFS061268	Bacillus_cereus	Cereus	NRPS	23	known	Bacitracin	100
AFS019346_102_G8_140514_PROKKA_contig4_nrps1	AFS019346	Bacillus_cereus	Cereus	NRPS	2	known	Bacillibactin	49.0651
AFS019346_102_G8_140514_PROKKA_contig11_nrps1	AFS019346	Bacillus_cereus	Cereus	NRPS	4	known	Bacillamide	35.5383
AFS047977_102_A11_140514_PROKKA_contig23_nrps1	AFS047977	Bacillus_cereus	Cereus	NRPS	2	known	Bacillibactin	59.208
AFS047977_102_A11_140514_PROKKA_contig17_nrps1	AFS047977	Bacillus_cereus	Cereus	NRPS	19	unknown	CATCATR	97.1667
AFS016962_102_B11_140514_PROKKA_contig40_nrps1	AFS016962	Bacillus_cereus	Cereus	NRPS	2	known	Bacillibactin	NA
AFS017127_102_C11_140514_PROKKA_contig19_nrps1	AFS017127	Bacillus_cereus	Cereus	NRPS	2	known	Bacillibactin	26.5323
AFS017127_102_C11_140514_PROKKA_contig24_nrps1	AFS017127	Bacillus_cereus	Cereus	NRPS	3	known	Kurstakin	75.3187
AFS011659_102_D11_140514_PROKKA_contig28_nrps1	AFS011659	Bacillus_thuringiensis	Cereus	NRPS	1	unknown	N/A	17.6283
AFS011659_102_D11_140514_PROKKA_contig24_nrps1	AFS011659	Bacillus_thuringiensis	Cereus	NRPS	2	known	Bacillibactin	0
AFS011659_102_D11_140514_PROKKA_contig13_nrps1	AFS011659	Bacillus_thuringiensis	Cereus	NRPS	3	known	Kurstakin	84.7123
AFS011659_102_D11_140514_PROKKA_contig23_D_alanine__D_alanine_ligase1	AFS011659	Bacillus_thuringiensis	Cereus	NRPS	4	known	Bacillamide	nd
AFS011659_102_D11_140514_PROKKA_contig58_nrps1	AFS011659	Bacillus_thuringiensis	Cereus	NRPS	8	unknown	N/A	35.4339
AFS011659_102_D11_140514_PROKKA_contig12_Cyclic_pyranopterin_monophosphate_synthase1	AFS011659	Bacillus_thuringiensis	Cereus	Hybrid	8	unknown	N/A	nd
AFS011659_102_D11_140514_PROKKA_contig37_nrps1	AFS011659	Bacillus_thuringiensis	Cereus	NRPS	15	unknown	CATCATR	85.2146
AFS099737_102_E11_140514_PROKKA_contig7_nrps1	AFS099737	Bacillus_cereus	Cereus	NRPS	1	unknown	N/A	0
AFS099737_102_E11_140514_PROKKA_contig38_nrps1	AFS099737	Bacillus_cereus	Cereus	NRPS	2	known	Bacillibactin	0
AFS099737_102_E11_140514_PROKKA_contig20_hypothetical_protein1	AFS099737	Bacillus_cereus	Cereus	NRPS	3	known	Kurstakin	nd
AFS099737_102_E11_140514_PROKKA_contig8_Endoglucanase_precursor1	AFS099737	Bacillus_cereus	Cereus	NRPS	4	known	Bacillamide	nd
AFS099737_102_E11_140514_PROKKA_contig27_nrps1	AFS099737	Bacillus_cereus	Cereus	NRPS	22	known	Bacitracin	100
AFS099737_102_E11_140514_PROKKA_contig29_nrps1	AFS099737	Bacillus_cereus	Cereus	NRPS	23	known	Bacitracin	100
AFS036381_102_G11_140514_PROKKA_contig38_nrps1	AFS036381	Bacillus_cereus	Cereus	NRPS	0	unknown	N/A	33.0016
AFS036381_102_G11_140514_PROKKA_contig41_nrps1	AFS036381	Bacillus_cereus	Cereus	NRPS	1	unknown	N/A	17.7277
AFS036381_102_G11_140514_PROKKA_contig6_nrps1	AFS036381	Bacillus_cereus	Cereus	NRPS	2	known	Bacillibactin	50.8361
AFS036381_102_G11_140514_PROKKA_contig5_nrps1	AFS036381	Bacillus_cereus	Cereus	NRPS	3	known	Kurstakin	77.4868
AFS036381_102_G11_140514_PROKKA_contig3_nrps1	AFS036381	Bacillus_cereus	Cereus	NRPS	4	known	Bacillamide	17.8202
AFS070964_102_H11_140514_PROKKA_contig40_nrps1	AFS070964	Bacillus_cereus	Cereus	NRPS	2	known	Bacillibactin	29.7009
AFS070964_102_H11_140514_PROKKA_contig29_nrps1	AFS070964	Bacillus_cereus	Cereus	NRPS	3	known	Kurstakin	70.5345
AFS070964_102_H11_140514_PROKKA_contig16_nrps1	AFS070964	Bacillus_cereus	Cereus	NRPS	4	known	Bacillamide	23.2246
AFS070964_102_H11_140514_PROKKA_contig20_nrps1	AFS070964	Bacillus_cereus	Cereus	NRPS	14	unknown	N/A	74.6719
AFS070964_102_H11_140514_PROKKA_contig51_nrps1	AFS070964	Bacillus_cereus	Cereus	NRPS	14	unknown	N/A	100
AFS070964_102_H11_140514_PROKKA_contig39_nrps1	AFS070964	Bacillus_cereus	Cereus	NRPS	24	unknown	CATCATR	73.7125
AFS046104_102_B12_140514_PROKKA_contig32_nrps1	AFS046104	Bacillus_cereus	Cereus	NRPS	2	known	Bacillibactin	34.5143
AFS022412_102_C12_140514_PROKKA_contig67_nrps1	AFS022412	Bacillus_cereus	Cereus	NRPS	0	unknown	N/A	56.129
AFS022412_102_C12_140514_PROKKA_contig23_nrps1	AFS022412	Bacillus_cereus	Cereus	NRPS	2	known	Bacillibactin	0
AFS022412_102_C12_140514_PROKKA_contig52_nrps1	AFS022412	Bacillus_cereus	Cereus	NRPS	14	unknown	N/A	100
AFS022412_102_C12_140514_PROKKA_contig4_nrps1	AFS022412	Bacillus_cereus	Cereus	NRPS	15	unknown	CATCATR	99.9958
AFS094619_102_E12_140514_PROKKA_contig379_nrps1	AFS094619	Bacillus_cereus	Cereus	NRPS	2	known	Bacillibactin	23.2545
AFS094619_102_E12_140514_PROKKA_contig115_nrps1	AFS094619	Bacillus_cereus	Cereus	NRPS	3	known	Kurstakin	95.5005
AFS074533_102_H12_140514_PROKKA_contig57_nrps1	AFS074533	Bacillus_cereus	Cereus	NRPS	2	known	Bacillibactin	NA
AFS074533_102_H12_140514_PROKKA_contig4_nrps1	AFS074533	Bacillus_cereus	Cereus	NRPS	19	unknown	CATCATR	NA
AFS046754_95_B1_140514_PROKKA_contig50_nrps1	AFS046754	Bacillus_cereus	Cereus	NRPS	0	unknown	N/A	53.3937
AFS046754_95_B1_140514_PROKKA_contig2_nrps1	AFS046754	Bacillus_cereus	Cereus	NRPS	2	known	Bacillibactin	58.3742
AFS096926_95_C1_140514_PROKKA_contig22_nrps1	AFS096926	Bacillus_cereus	Cereus	NRPS	2	known	Bacillibactin	45.2049
AFS007907_95_D1_140514_PROKKA_contig30_nrps1	AFS007907	Bacillus_cereus	Cereus	NRPS	0	unknown	N/A	52.1964
AFS007907_95_D1_140514_PROKKA_contig115_nrps1	AFS007907	Bacillus_cereus	Cereus	NRPS	2	known	Bacillibactin	28.932
AFS079194_95_E1_140514_PROKKA_contig18_nrps1	AFS079194	Bacillus_cereus	Cereus	NRPS	0	unknown	N/A	52.1483
AFS079194_95_E1_140514_PROKKA_contig65_nrps1	AFS079194	Bacillus_cereus	Cereus	NRPS	2	known	Bacillibactin	42.9113
AFS032918_95_G1_140514_PROKKA_contig26_nrps1	AFS032918	Bacillus_cereus	Cereus	NRPS	2	known	Bacillibactin	NA
AFS032918_95_G1_140514_PROKKA_contig13_nrps1	AFS032918	Bacillus_cereus	Cereus	NRPS	3	known	Kurstakin	NA
AFS032918_95_G1_140514_PROKKA_contig44_nrps1	AFS032918	Bacillus_cereus	Cereus	NRPS	22	known	Bacitracin	NA
AFS032918_95_G1_140514_PROKKA_contig67_nrps1	AFS032918	Bacillus_cereus	Cereus	NRPS	23	known	Bacitracin	NA
AFS084980_95_H1_140514_PROKKA_contig58_nrps1	AFS084980	Bacillus_cereus	Cereus	NRPS	0	unknown	N/A	56.5652
AFS084980_95_H1_140514_PROKKA_contig29_nrps1	AFS084980	Bacillus_cereus	Cereus	NRPS	2	known	Bacillibactin	39.0413
AFS084980_95_H1_140514_PROKKA_contig8_nrps1	AFS084980	Bacillus_cereus	Cereus	NRPS	4	known	Bacillamide	20.4276
AFS051073_95_A2_140514_PROKKA_contig59_nrps1	AFS051073	Bacillus_cereus	Cereus	NRPS	0	unknown	N/A	94.6636
AFS051073_95_A2_140514_PROKKA_contig54_nrps1	AFS051073	Bacillus_cereus	Cereus	NRPS	2	known	Bacillibactin	63.7187
AFS051073_95_A2_140514_PROKKA_contig43_putative_inner_membrane_transporter_YedA1	AFS051073	Bacillus_cereus	Cereus	NRPS	4	known	Bacillamide	nd
AFS024089_95_C2_140514_PROKKA_contig46_nrps1	AFS024089	Bacillus_cereus	Cereus	NRPS	2	known	Bacillibactin	NA
AFS024089_95_C2_140514_PROKKA_contig67_nrps1	AFS024089	Bacillus_cereus	Cereus	NRPS	3	known	Kurstakin	NA
AFS053592_95_D2_140514_PROKKA_contig113_nrps1	AFS053592	Bacillus_cereus	Cereus	NRPS	2	known	Bacillibactin	55.8105
AFS089031_95_E2_140514_PROKKA_contig1_nrps1	AFS089031	Bacillus_cereus	Cereus	NRPS	2	known	Bacillibactin	21.2499
AFS089031_95_E2_140514_PROKKA_contig56_nrps1	AFS089031	Bacillus_cereus	Cereus	NRPS	3	known	Kurstakin	82.4847
AFS089031_95_E2_140514_PROKKA_contig82_nrps1	AFS089031	Bacillus_cereus	Cereus	NRPS	4	known	Bacillamide	25.4991
AFS089031_95_E2_140514_PROKKA_contig257_nrps1	AFS089031	Bacillus_cereus	Cereus	NRPS	11	unknown	CATCATR	36.1814
AFS029052_95_G2_140514_PROKKA_contig295_nrps1	AFS029052	Bacillus_cereus	Cereus	NRPS	2	known	Bacillibactin	NA
AFS029052_95_G2_140514_PROKKA_contig90_nrps1	AFS029052	Bacillus_cereus	Cereus	NRPS	3	known	Kurstakin	NA
AFS029052_95_G2_140514_PROKKA_contig229_nrps1	AFS029052	Bacillus_cereus	Cereus	NRPS	4	known	Bacillamide	NA
AFS029052_95_G2_140514_PROKKA_contig163_nrps1	AFS029052	Bacillus_cereus	Cereus	NRPS	11	unknown	CATCATR	NA
AFS036086_95_A3_140514_PROKKA_contig161_nrps1	AFS036086	Bacillus_cereus	Cereus	NRPS	0	unknown	N/A	100
AFS036086_95_A3_140514_PROKKA_contig15_nrps1	AFS036086	Bacillus_cereus	Cereus	NRPS	2	known	Bacillibactin	41.6241
AFS000524_95_B3_140514_PROKKA_contig15_nrps1	AFS000524	Bacillus_cereus	Cereus	NRPS	1	unknown	N/A	34.9942
AFS000524_95_B3_140514_PROKKA_contig45_nrps1	AFS000524	Bacillus_cereus	Cereus	NRPS	2	known	Bacillibactin	20.0136
AFS000524_95_B3_140514_PROKKA_contig21_nrps1	AFS000524	Bacillus_cereus	Cereus	NRPS	3	known	Kurstakin	71.7452
AFS000524_95_B3_140514_PROKKA_contig29_nrps_t1pks1	AFS000524	Bacillus_cereus	Cereus	Hybrid	3	known	Zwittermicin	78.6816
AFS000524_95_B3_140514_PROKKA_contig7_nrps1	AFS000524	Bacillus_cereus	Cereus	NRPS	8	unknown	N/A	32.8916
AFS000524_95_B3_140514_PROKKA_contig70_nrps1	AFS000524	Bacillus_cereus	Cereus	NRPS	10	known	Bacillamide	0
AFS000524_95_B3_140514_PROKKA_contig80_nrps_transatpks1	AFS000524	Bacillus_cereus	Cereus	Hybrid	15	unknown	N/A	100
AFS085871_95_C3_140514_PROKKA_contig1_Malonyl_CoA_acyl_carrier_protein_transacylase1	AFS085871	Bacillus_cereus	Cereus	NRPS	2	known	Bacillibactin	nd
AFS085871_95_C3_140514_PROKKA_contig17_nrps1	AFS085871	Bacillus_cereus	Cereus	NRPS	3	known	Kurstakin	56.3408
AFS085871_95_C3_140514_PROKKA_contig23_nrps_t1pks1	AFS085871	Bacillus_cereus	Cereus	Hybrid	3	known	Zwittermicin	72.2826
AFS085871_95_C3_140514_PROKKA_contig9_nrps1	AFS085871	Bacillus_cereus	Cereus	NRPS	4	known	Bacillamide	0
AFS085871_95_C3_140514_PROKKA_contig53_nrps1	AFS085871	Bacillus_cereus	Cereus	NRPS	8	unknown	N/A	34.6358
AFS085871_95_C3_140514_PROKKA_contig1_nrps_transatpks1	AFS085871	Bacillus_cereus	Cereus	Hybrid	9	unknown	N/A	75.7229
AFS003761_95_D3_140514_PROKKA_contig5_nrps1	AFS003761	Bacillus_anthracis	Cereus	NRPS	0	unknown	N/A	76.2658
AFS003761_95_D3_140514_PROKKA_contig34_nrps1	AFS003761	Bacillus_anthracis	Cereus	NRPS	2	known	Bacillibactin	15.6681
AFS006512_95_E3_140514_PROKKA_contig20_nrps1	AFS006512	Bacillus_cereus	Cereus	NRPS	1	unknown	N/A	23.6559
AFS006512_95_E3_140514_PROKKA_contig2_nrps1	AFS006512	Bacillus_cereus	Cereus	NRPS	2	known	Bacillibactin	29.1195
AFS006512_95_E3_140514_PROKKA_contig22_nrps1	AFS006512	Bacillus_cereus	Cereus	NRPS	3	known	Kurstakin	75.681
AFS006512_95_E3_140514_PROKKA_contig28_nrps_t1pks1	AFS006512	Bacillus_cereus	Cereus	Hybrid	3	known	Zwittermicin	95.5564
AFS006512_95_E3_140514_PROKKA_contig10_nrps1	AFS006512	Bacillus_cereus	Cereus	NRPS	4	known	Bacillamide	24.7994
AFS024266_95_F3_140514_PROKKA_contig12_nrps1	AFS024266	Bacillus_thuringiensis	Cereus	NRPS	1	unknown	N/A	0
AFS024266_95_F3_140514_PROKKA_contig33_nrps1	AFS024266	Bacillus_thuringiensis	Cereus	NRPS	2	known	Bacillibactin	13.0972
AFS024266_95_F3_140514_PROKKA_contig19_nrps1	AFS024266	Bacillus_thuringiensis	Cereus	NRPS	3	known	Kurstakin	78.6983
AFS024266_95_F3_140514_PROKKA_contig18_putative_inner_membrane_transporter_YedA1	AFS024266	Bacillus_thuringiensis	Cereus	NRPS	4	known	Bacillamide	nd
AFS024266_95_F3_140514_PROKKA_contig51_nrps1	AFS024266	Bacillus_thuringiensis	Cereus	NRPS	15	unknown	CATCATR	56.3177
AFS080164_95_G3_140514_PROKKA_contig14_nrps1	AFS080164	Bacillus_cereus	Cereus	NRPS	1	unknown	N/A	19.2631
AFS080164_95_G3_140514_PROKKA_contig16_Transposase_from_transposon_Tn9161	AFS080164	Bacillus_cereus	Cereus	NRPS	2	known	Bacillibactin	nd
AFS080164_95_G3_140514_PROKKA_contig16_hypothetical_protein1	AFS080164	Bacillus_cereus	Cereus	NRPS	3	known	Kurstakin	nd
AFS080164_95_G3_140514_PROKKA_contig11_nrps1	AFS080164	Bacillus_cereus	Cereus	NRPS	4	known	Bacillamide	25.6716
AFS080164_95_G3_140514_PROKKA_contig27_nrps1	AFS080164	Bacillus_cereus	Cereus	NRPS	22	known	Bacitracin	94.1706
AFS080164_95_G3_140514_PROKKA_contig36_nrps1	AFS080164	Bacillus_cereus	Cereus	NRPS	23	known	Bacitracin	96.3555
AFS085674_95_H3_140514_PROKKA_contig18_nrps1	AFS085674	Bacillus_cereus	Cereus	NRPS	2	known	Bacillibactin	40.0127
AFS085674_95_H3_140514_PROKKA_contig4_nrps1	AFS085674	Bacillus_cereus	Cereus	NRPS	3	known	Kurstakin	75.8733
AFS085674_95_H3_140514_PROKKA_contig4_Transcriptional_regulator_SlyA1	AFS085674	Bacillus_cereus	Cereus	NRPS	4	known	Bacillamide	nd
AFS085674_95_H3_140514_PROKKA_contig21_nrps1	AFS085674	Bacillus_cereus	Cereus	NRPS	14	unknown	N/A	87.0895
AFS048966_95_A4_140514_PROKKA_contig36_nrps1	AFS048966	Bacillus_cereus	Cereus	NRPS	2	known	Bacillibactin	28.698
AFS048966_95_A4_140514_PROKKA_contig62_nrps1	AFS048966	Bacillus_cereus	Cereus	NRPS	3	known	Kurstakin	80.8556
AFS048966_95_A4_140514_PROKKA_contig27_nrps1	AFS048966	Bacillus_cereus	Cereus	NRPS	4	known	Bacillamide	31.3543
AFS048966_95_A4_140514_PROKKA_contig7_nrps1	AFS048966	Bacillus_cereus	Cereus	NRPS	14	unknown	N/A	65.4038
AFS048966_95_A4_140514_PROKKA_contig17_nrps1	AFS048966	Bacillus_cereus	Cereus	NRPS	24	unknown	CATCATR	65.465
AFS083288_95_B4_140514_PROKKA_contig11_nrps1	AFS083288	Bacillus_thuringiensis	Cereus	NRPS	1	unknown	N/A	0
AFS083288_95_B4_140514_PROKKA_contig3_nrps1	AFS083288	Bacillus_thuringiensis	Cereus	NRPS	2	known	Bacillibactin	0
AFS083288_95_B4_140514_PROKKA_contig37_nrps1	AFS083288	Bacillus_thuringiensis	Cereus	NRPS	3	known	Kurstakin	54.5949
AFS083288_95_B4_140514_PROKKA_contig8_nrps_t1pks1	AFS083288	Bacillus_thuringiensis	Cereus	Hybrid	3	known	Zwittermicin	70.7316
AFS083288_95_B4_140514_PROKKA_contig2_nrps1	AFS083288	Bacillus_thuringiensis	Cereus	NRPS	4	known	Bacillamide	0
AFS031210_95_C4_140514_PROKKA_contig137_nrps1	AFS031210	Bacillus_thuringiensis	Cereus	NRPS	2	known	Bacillibactin	23.6406
AFS031210_95_C4_140514_PROKKA_contig135_nrps1	AFS031210	Bacillus_thuringiensis	Cereus	NRPS	3	known	Kurstakin	95.0407
AFS031210_95_C4_140514_PROKKA_contig151_nrps1	AFS031210	Bacillus_thuringiensis	Cereus	NRPS	4	known	Bacillamide	38.4536
AFS054833_95_E4_140514_PROKKA_contig29_nrps1	AFS054833	Bacillus_cereus	Cereus	NRPS	2	known	Bacillibactin	25.425
AFS054833_95_E4_140514_PROKKA_contig5_nrps1	AFS054833	Bacillus_cereus	Cereus	NRPS	3	known	Kurstakin	38.687
AFS054833_95_E4_140514_PROKKA_contig3_nrps1	AFS054833	Bacillus_cereus	Cereus	NRPS	4	known	Bacillamide	0
AFS054833_95_E4_140514_PROKKA_contig9_nrps1	AFS054833	Bacillus_cereus	Cereus	NRPS	22	known	Bacitracin	92.9812
AFS002415_95_F4_140514_PROKKA_contig19_nrps1	AFS002415	Bacillus_anthracis	Cereus	NRPS	0	unknown	N/A	28.3915
AFS002415_95_F4_140514_PROKKA_contig57_nrps1	AFS002415	Bacillus_anthracis	Cereus	NRPS	2	known	Bacillibactin	28.068
AFS002415_95_F4_140514_PROKKA_contig49_nrps1	AFS002415	Bacillus_anthracis	Cereus	NRPS	3	known	Kurstakin	93.6974
AFS035044_95_A5_140514_PROKKA_contig1_nrps1	AFS035044	Bacillus_cereus	Cereus	NRPS	1	unknown	N/A	16.6098
AFS035044_95_A5_140514_PROKKA_contig27_nrps1	AFS035044	Bacillus_cereus	Cereus	NRPS	2	known	Bacillibactin	41.9264
AFS035044_95_A5_140514_PROKKA_contig25_nrps1	AFS035044	Bacillus_cereus	Cereus	NRPS	3	known	Kurstakin	64.3716
AFS035044_95_A5_140514_PROKKA_contig8_nrps1	AFS035044	Bacillus_cereus	Cereus	NRPS	4	known	Bacillamide	17.5892
AFS078211_95_B5_140514_PROKKA_contig12_nrps1	AFS078211	Bacillus_cereus	Cereus	NRPS	1	unknown	N/A	14.8305
AFS078211_95_B5_140514_PROKKA_contig6_nrps1	AFS078211	Bacillus_cereus	Cereus	NRPS	2	known	Bacillibactin	25.0275
AFS078211_95_B5_140514_PROKKA_contig36_nrps1	AFS078211	Bacillus_cereus	Cereus	NRPS	3	known	Kurstakin	49.8018
AFS078211_95_B5_140514_PROKKA_contig21_nrps_t1pks1	AFS078211	Bacillus_cereus	Cereus	Hybrid	3	known	Zwittermicin	92.1649
AFS078211_95_B5_140514_PROKKA_contig8_Endoglucanase_precursor1	AFS078211	Bacillus_cereus	Cereus	NRPS	4	known	Bacillamide	nd
AFS004701_95_C5_140514_PROKKA_contig1_nrps1	AFS004701	Bacillus_cereus	Cereus	NRPS	1	unknown	N/A	13.708
AFS004701_95_C5_140514_PROKKA_contig16_nrps1	AFS004701	Bacillus_cereus	Cereus	NRPS	2	known	Bacillibactin	17.2686
AFS004701_95_C5_140514_PROKKA_contig30_nrps1	AFS004701	Bacillus_cereus	Cereus	NRPS	3	known	Kurstakin	76.2738
AFS004701_95_C5_140514_PROKKA_contig24_nrps1	AFS004701	Bacillus_cereus	Cereus	NRPS	4	known	Bacillamide	19.5259
AFS067315_95_D5_140514_PROKKA_contig23_nrps1	AFS067315	Bacillus_cereus	Cereus	NRPS	1	unknown	N/A	12.4239
AFS067315_95_D5_140514_PROKKA_contig38_nrps1	AFS067315	Bacillus_cereus	Cereus	NRPS	2	known	Bacillibactin	26.658
AFS067315_95_D5_140514_PROKKA_contig7_nrps1	AFS067315	Bacillus_cereus	Cereus	NRPS	3	known	Kurstakin	67.9026
AFS067315_95_D5_140514_PROKKA_contig4_lantipeptide_nrps_t1pks1	AFS067315	Bacillus_cereus	Cereus	Hybrid	3	known	Zwittermicin	76.7507
AFS067315_95_D5_140514_PROKKA_contig15_nrps1	AFS067315	Bacillus_cereus	Cereus	NRPS	4	known	Bacillamide	23.5025
AFS032444_95_E5_140514_PROKKA_contig4_nrps1	AFS032444	Bacillus_cereus	Cereus	NRPS	2	known	Bacillibactin	0
AFS032444_95_E5_140514_PROKKA_contig18_nrps1	AFS032444	Bacillus_cereus	Cereus	NRPS	3	known	Kurstakin	62.6453
AFS032444_95_E5_140514_PROKKA_contig6_nrps1	AFS032444	Bacillus_cereus	Cereus	NRPS	4	known	Bacillamide	0
AFS062118_95_F5_140514_PROKKA_contig19_nrps1	AFS062118	Bacillus_anthracis	Cereus	NRPS	2	known	Bacillibactin	33.9018
AFS062118_95_F5_140514_PROKKA_contig27_nrps1	AFS062118	Bacillus_anthracis	Cereus	NRPS	3	known	Kurstakin	100
AFS025007_95_G5_140514_PROKKA_contig33_nrps1	AFS025007	Bacillus_anthracis	Cereus	NRPS	0	unknown	N/A	44.378
AFS025007_95_G5_140514_PROKKA_contig31_nrps1	AFS025007	Bacillus_anthracis	Cereus	NRPS	2	known	Bacillibactin	32.2055
AFS067297_95_B6_140514_PROKKA_contig15_nrps1	AFS067297	Bacillus_cereus	Cereus	NRPS	2	known	Bacillibactin	17.4364
AFS067297_95_B6_140514_PROKKA_contig13_nrps1	AFS067297	Bacillus_cereus	Cereus	NRPS	3	known	Kurstakin	75.5323
AFS067297_95_B6_140514_PROKKA_contig13_hypothetical_protein1	AFS067297	Bacillus_cereus	Cereus	NRPS	4	known	Bacillamide	nd
AFS067297_95_B6_140514_PROKKA_contig8_nrps1	AFS067297	Bacillus_cereus	Cereus	NRPS	16	unknown	N/A	73.6279
AFS067297_95_B6_140514_PROKKA_contig58_nrps1	AFS067297	Bacillus_cereus	Cereus	NRPS	22	known	Bacitracin	57.812
AFS067297_95_B6_140514_PROKKA_contig34_nrps1	AFS067297	Bacillus_cereus	Cereus	NRPS	23	known	Bacitracin	100
AFS063157_95_C6_140514_PROKKA_contig19_nrps1	AFS063157	Bacillus_cereus	Cereus	NRPS	2	known	Bacillibactin	0
AFS063157_95_C6_140514_PROKKA_contig23_Transposase_from_transposon_Tn9161	AFS063157	Bacillus_cereus	Cereus	NRPS	3	known	Kurstakin	nd
AFS063157_95_C6_140514_PROKKA_contig2_nrps_t1pks1	AFS063157	Bacillus_cereus	Cereus	Hybrid	3	known	Zwittermicin	65.4304
AFS063157_95_C6_140514_PROKKA_contig12_Endoglucanase_precursor1	AFS063157	Bacillus_cereus	Cereus	NRPS	4	known	Bacillamide	nd
AFS041580_95_D6_140514_PROKKA_contig19_nrps1	AFS041580	Bacillus_anthracis	Cereus	NRPS	2	known	Bacillibactin	0
AFS001542_95_G6_140514_PROKKA_contig2_nrps1	AFS001542	Bacillus_cereus	Cereus	NRPS	1	unknown	N/A	20.159
AFS001542_95_G6_140514_PROKKA_contig8_nrps1	AFS001542	Bacillus_cereus	Cereus	NRPS	2	known	Bacillibactin	29.5742
AFS001542_95_G6_140514_PROKKA_contig9_nrps1	AFS001542	Bacillus_cereus	Cereus	NRPS	3	known	Kurstakin	71.8761
AFS001542_95_G6_140514_PROKKA_contig1_putative_glucose_uptake_protein_GlcU1	AFS001542	Bacillus_cereus	Cereus	Hybrid	3	known	Zwittermicin	nd
AFS001542_95_G6_140514_PROKKA_contig15_Endoglucanase_precursor1	AFS001542	Bacillus_cereus	Cereus	NRPS	4	known	Bacillamide	nd
AFS081508_95_H6_140514_PROKKA_contig34_nrps1	AFS081508	Bacillus_cereus	Cereus	NRPS	0	unknown	N/A	100
[truncated: 3,812 more rows]

## Sheet: RIPP Contigs
Contig	Species	Strain	Group	Cluster	RIPP Class	Known?	Compound	Lanthi Type	E-Value	HGT % Coverage
AFS043499_108_C2_140523_PROKKA_contig1_lantipeptide1	AFS043499	Bacillus_thuringiensis	Cereus	3	lanthipeptide	unknown	N/A	TypeII	1.7e-228	68.1846
AFS043499_108_C2_140523_PROKKA_contig28_lantipeptide1	AFS043499	Bacillus_thuringiensis	Cereus	4	lanthipeptide	unknown	N/A	TypeII	4.2e-294	0
AFS038158_101_D5_140514_PROKKA_contig3_lantipeptide1	AFS038158	Bacillus_thuringiensis	Cereus	6	lanthipeptide	unknown	N/A	TypeI	5.6e-120	70.9537
AFS038158_101_D5_140514_PROKKA_contig39_lantipeptide1	AFS038158	Bacillus_thuringiensis	Cereus	5	lanthipeptide	unknown	N/A	TypeI	0	69.4318
AFS075404_101_E5_140514_PROKKA_contig47_lantipeptide1	AFS075404	Bacillus_cereus	Cereus	7	lanthipeptide	unknown	N/A	TypeII	2.7e-142	59.9681
AFS098702_101_B6_140514_PROKKA_contig43_lantipeptide1	AFS098702	Bacillus_cereus	Cereus	8	lanthipeptide	unknown	N/A	TypeII	8e-109	100
AFS008176_101_B8_140514_PROKKA_contig19_Lantibiotic_lichenicidin_VK21_A1_precursor1	AFS008176	Bacillus_cereus	Cereus	9	lanthipeptide	unknown	N/A	TypeII	6.6e-275	nd
AFS008176_101_B8_140514_PROKKA_contig19_lantipeptide1	AFS008176	Bacillus_cereus	Cereus	10	lanthipeptide	unknown	N/A	TypeII	3.3e-274	100
AFS031631_101_G8_140514_PROKKA_contig78_lantipeptide1	AFS031631	Bacillus_thuringiensis	Cereus	11	lanthipeptide	unknown	N/A	TypeII	8.5e-219	72.2547
AFS075683_101_H8_140514_PROKKA_contig15_lantipeptide1	AFS075683	Bacillus_thuringiensis	Cereus	22	lanthipeptide	unknown	N/A	TypeII	3.1e-228	55.614
AFS075683_101_H8_140514_PROKKA_contig4_lantipeptide1	AFS075683	Bacillus_thuringiensis	Cereus	0	lanthipeptide	unknown	N/A	TypeI	2.1e-258	57.7481
AFS042581_101_B9_140514_PROKKA_contig55_lantipeptide1	AFS042581	Bacillus_cereus	Cereus	12	lanthipeptide	unknown	N/A	TypeII	0	100
AFS042581_101_B9_140514_PROKKA_contig69_lantipeptide1	AFS042581	Bacillus_cereus	Cereus	13	lanthipeptide	unknown	N/A	Unclassified	N/A	0
AFS078153_101_G9_140514_PROKKA_contig28_lantipeptide1	AFS078153	Bacillus_cereus	Cereus	13	lanthipeptide	unknown	N/A	Unclassified	N/A	86.1228
AFS078153_101_G9_140514_PROKKA_contig61_lantipeptide1	AFS078153	Bacillus_cereus	Cereus	12	lanthipeptide	unknown	N/A	TypeII	0	0
AFS038776_102_D5_140514_PROKKA_contig30_lantipeptide1	AFS038776	Bacillus_cereus	Cereus	13	lanthipeptide	unknown	N/A	TypeII	0	24.8047
AFS071638_102_D6_140514_PROKKA_contig53_lantipeptide1	AFS071638	Bacillus_thuringiensis	Cereus	14	lanthipeptide	unknown	N/A	TypeII	3.9e-224	71.2735
AFS071638_102_D6_140514_PROKKA_contig54_lantipeptide1	AFS071638	Bacillus_thuringiensis	Cereus	15	lanthipeptide	unknown	N/A	TypeII	9.8e-146	100
AFS011673_102_H8_140514_PROKKA_contig17_lantipeptide1	AFS011673	Bacillus_thuringiensis	Cereus	3	lanthipeptide	unknown	N/A	TypeII	1.7e-228	59.6411
AFS014145_105_C1_140523_PROKKA_contig1_lantipeptide1	AFS014145	Bacillus_thuringiensis	Cereus	11	lanthipeptide	unknown	N/A	TypeII	5.1e-219	76.5024
AFS059526_105_F9_140523_PROKKA_contig5_lantipeptide1	AFS059526	Bacillus_thuringiensis	Cereus	3	lanthipeptide	unknown	N/A	TypeII	1.7e-228	NA
AFS039692_71_C1_140411_PROKKA_contig28_lantipeptide1	AFS039692	Bacillus_cereus	Cereus	18	lanthipeptide	unknown	N/A	TypeII	1.7e-227	52.1216
AFS039692_71_C1_140411_PROKKA_contig67_thiopeptide_lantipeptide1	AFS039692	Bacillus_cereus	Cereus	16	thiopeptide	unknown	N/A	N/A	N/A	76.3088
AFS039692_71_C1_140411_PROKKA_contig92_thiopeptide_lantipeptide1	AFS039692	Bacillus_cereus	Cereus	17	thiopeptide	unknown	N/A	N/A	N/A	69.6368
AFS039692_93_F4_140618_PROKKA_contig15_thiopeptide_lantipeptide1	AFS039692	Bacillus_cereus	Cereus	16	thiopeptide	unknown	N/A	N/A	N/A	0
AFS039692_93_F4_140618_PROKKA_contig172_thiopeptide_lantipeptide1	AFS039692	Bacillus_cereus	Cereus	17	thiopeptide	unknown	N/A	N/A	N/A	0
AFS039692_93_F4_140618_PROKKA_contig242_lantipeptide1	AFS039692	Bacillus_cereus	Cereus	18	lanthipeptide	unknown	N/A	TypeII	1.7e-227	0
AFS007693_71_E1_140411_PROKKA_contig6_lantipeptide1	AFS007693	Bacillus_cereus	Cereus	4	lanthipeptide	unknown	N/A	TypeII	1.5e-293	NA
AFS088317_71_G1_140411_PROKKA_contig5_lantipeptide1	AFS088317	Bacillus_cereus	Cereus	4	lanthipeptide	unknown	N/A	TypeII	1.5e-293	0
AFS034246_71_H1_140411_PROKKA_contig20_lantipeptide1	AFS034246	Bacillus_cereus	Cereus	0	lanthipeptide	unknown	N/A	TypeII	3.8e-298	84.4073
AFS000087_71_A2_140411_PROKKA_contig23_lantipeptide1	AFS000087	Bacillus_cereus	Cereus	19	lanthipeptide	unknown	N/A	TypeII	2.4e-142	81.9709
AFS023720_71_B2_140411_PROKKA_contig190_lantipeptide1	AFS023720	Bacillus_cereus	Cereus	20	lanthipeptide	unknown	N/A	TypeII	1.7e-227	100
AFS023720_71_B2_140411_PROKKA_contig58_thiopeptide_lantipeptide1	AFS023720	Bacillus_cereus	Cereus	17	thiopeptide	unknown	N/A	N/A	N/A	83.5244
AFS023720_71_B2_140411_PROKKA_contig89_thiopeptide_lantipeptide1	AFS023720	Bacillus_cereus	Cereus	16	thiopeptide	unknown	N/A	N/A	N/A	67.4479
AFS038754_71_C2_140411_PROKKA_contig4_lantipeptide1	AFS038754	Bacillus_cereus	Cereus	4	lanthipeptide	unknown	N/A	TypeII	1.5e-293	0
AFS075408_71_D2_140411_PROKKA_contig117_lantipeptide1	AFS075408	Bacillus_thuringiensis	Cereus	4	lanthipeptide	unknown	N/A	TypeII	3.1e-288	0
AFS009778_71_A3_140411_PROKKA_contig47_lantipeptide1	AFS009778	Bacillus_cereus	Cereus	14	lanthipeptide	unknown	N/A	TypeII	6.7e-222	79.6813
AFS056670_71_D3_140411_PROKKA_contig337_lantipeptide1	AFS056670	Bacillus_thuringiensis	Cereus	21	lanthipeptide	unknown	N/A	TypeII	2.5e-218	100
AFS056670_71_D3_140411_PROKKA_contig373_lantipeptide1	AFS056670	Bacillus_thuringiensis	Cereus	22	lanthipeptide	unknown	N/A	TypeII	5.8e-93	100
AFS059517_71_B4_140411_PROKKA_contig6_lantipeptide1	AFS059517	Bacillus_thuringiensis	Cereus	23	lanthipeptide	unknown	N/A	TypeII	4.3e-252	83.9025
AFS096149_71_A5_140411_PROKKA_contig16_hypothetical_protein1	AFS096149	Bacillus_cereus	Cereus	10	lanthipeptide	unknown	N/A	TypeII	3.3e-274	nd
AFS096149_71_A5_140411_PROKKA_contig16_lantipeptide1	AFS096149	Bacillus_cereus	Cereus	9	lanthipeptide	unknown	N/A	TypeII	6.6e-275	60.5845
AFS018179_71_E5_140411_PROKKA_contig32_putative_transposase1	AFS018179	Bacillus_thuringiensis	Cereus	24	lanthipeptide	unknown	N/A	TypeII	1.7e-285	nd
AFS018179_71_E5_140411_PROKKA_contig43_lantipeptide1	AFS018179	Bacillus_thuringiensis	Cereus	3	lanthipeptide	unknown	N/A	TypeII	1.7e-228	80.1351
AFS018179_71_E5_140411_PROKKA_contig50_lantipeptide1	AFS018179	Bacillus_thuringiensis	Cereus	25	lanthipeptide	unknown	N/A	TypeII	9.5e-225	86.5368
AFS089089_71_B6_140411_PROKKA_contig136_lantipeptide1	AFS089089	Bacillus_thuringiensis	Cereus	26	lanthipeptide	unknown	N/A	TypeI	6.1e-286	88.2215
AFS089089_71_B6_140411_PROKKA_contig65_lantipeptide1	AFS089089	Bacillus_thuringiensis	Cereus	27	lanthipeptide	unknown	N/A	TypeIII	9.6e-238	54.4782
AFS054136_71_C6_140411_PROKKA_contig2_lantipeptide1	AFS054136	Bacillus_thuringiensis	Cereus	4	lanthipeptide	unknown	N/A	TypeII	4.2e-294	0
AFS054136_71_C6_140411_PROKKA_contig7_lantipeptide1	AFS054136	Bacillus_thuringiensis	Cereus	3	lanthipeptide	unknown	N/A	TypeII	1.7e-228	67.2909
AFS090208_71_F6_140411_PROKKA_contig30_Lantibiotic_lichenicidin_VK21_A2_precursor1	AFS090208	Bacillus_mycoides	Cereus	10	lanthipeptide	unknown	N/A	TypeII	6.4e-273	nd
AFS090208_71_F6_140411_PROKKA_contig30_lantipeptide1	AFS090208	Bacillus_mycoides	Cereus	28	lanthipeptide	unknown	N/A	TypeII	2.5e-276	84.1382
AFS066485_71_H6_140411_PROKKA_contig19_lantipeptide1	AFS066485	Bacillus_thuringiensis	Cereus	4	lanthipeptide	unknown	N/A	TypeII	4.2e-294	0
AFS066485_71_H6_140411_PROKKA_contig36_lantipeptide1	AFS066485	Bacillus_thuringiensis	Cereus	3	lanthipeptide	unknown	N/A	TypeII	1.7e-228	62.2843
AFS036437_71_B7_140411_PROKKA_contig115_lantipeptide1	AFS036437	Bacillus_thuringiensis	Cereus	29	lanthipeptide	unknown	N/A	Unclassified	N/A	NA
AFS036437_71_B7_140411_PROKKA_contig29_lantipeptide1	AFS036437	Bacillus_thuringiensis	Cereus	3	lanthipeptide	unknown	N/A	TypeII	3.2e-228	NA
AFS036437_71_B7_140411_PROKKA_contig51_lantipeptide1	AFS036437	Bacillus_thuringiensis	Cereus	30	lanthipeptide	unknown	N/A	TypeI	1.9e-264	NA
AFS036437_71_B7_140411_PROKKA_contig80_lantipeptide1	AFS036437	Bacillus_thuringiensis	Cereus	29	lanthipeptide	unknown	N/A	Unclassified	N/A	NA
AFS081153_71_C7_140411_PROKKA_contig65_lantipeptide1	AFS081153	Bacillus_cereus	Cereus	31	lanthipeptide	unknown	N/A	TypeII	4.4e-276	NA
AFS022238_71_D7_140411_PROKKA_contig40_Lanthionine_synthetase_C_like_protein1	AFS022238	Bacillus_cereus	Cereus	32	lanthipeptide	unknown	N/A	TypeII	9.8e-276	nd
AFS022238_71_D7_140411_PROKKA_contig40_lantipeptide1	AFS022238	Bacillus_cereus	Cereus	10	lanthipeptide	unknown	N/A	TypeII	4.5e-275	NA
AFS067605_71_F7_140411_PROKKA_contig43_lantipeptide1	AFS067605	Bacillus_thuringiensis	Cereus	3	lanthipeptide	unknown	N/A	TypeII	1.7e-228	79.4896
AFS066501_71_A8_140411_PROKKA_contig63_lantipeptide1	AFS066501	Bacillus_cereus	Cereus	31	lanthipeptide	unknown	N/A	TypeII	4.4e-276	NA
AFS063894_71_E9_140411_PROKKA_contig1_lantipeptide1	AFS063894	Bacillus_thuringiensis	Cereus	3	lanthipeptide	unknown	N/A	TypeII	1.7e-228	74.818
AFS064796_59_A1_140312_PROKKA_contig8_lantipeptide1	AFS064796	Bacillus_megaterium	Flexus	33	lanthipeptide	unknown	N/A	TypeII	2.3e-10	NA
AFS073377_59_E4_140312_PROKKA_contig29_lantipeptide1	AFS073377	Bacillus_megaterium	Flexus	33	lanthipeptide	unknown	N/A	TypeI	0	NA
AFS059495_59_A12_140312_PROKKA_contig21_lantipeptide1	AFS059495	Bacillus_megaterium	Flexus	34	lanthipeptide	unknown	N/A	TypeI	0	97.3085
AFS022468_70_C2_140411_PROKKA_contig30_lantipeptide1	AFS022468	Bacillus_megaterium	Flexus	34	lanthipeptide	unknown	N/A	TypeI	0	NA
AFS004604_70_B4_140411_PROKKA_contig3_lantipeptide1	AFS004604	Bacillus_megaterium	Flexus	35	lanthipeptide	unknown	N/A	TypeI	0	NA
AFS083949_70_F5_140411_PROKKA_contig12_lantipeptide1	AFS083949	Bacillus_megaterium	Flexus	0	lanthipeptide	unknown	N/A	TypeII	6.2e-227	95.6822
AFS003013_70_B6_140411_PROKKA_contig64_lantipeptide1	AFS003013	Bacillus_megaterium	Flexus	35	lanthipeptide	unknown	N/A	TypeI	0	NA
AFS058060_70_F6_140411_PROKKA_contig21_lantipeptide1	AFS058060	Bacillus_megaterium	Flexus	34	lanthipeptide	unknown	N/A	TypeI	0	NA
AFS061494_70_B7_140411_PROKKA_contig25_lantipeptide1	AFS061494	Bacillus_megaterium	Flexus	35	lanthipeptide	unknown	N/A	TypeI	0	NA
AFS013729_70_G7_140411_PROKKA_contig18_lantipeptide1	AFS013729	Bacillus_megaterium	Flexus	35	lanthipeptide	unknown	N/A	TypeI	0	90.8286
AFS058476_70_D11_140411_PROKKA_contig21_lantipeptide1	AFS058476	Bacillus_megaterium	Flexus	36	lanthipeptide	unknown	N/A	TypeII	1.2e-226	100
AFS021349_70_B12_140411_PROKKA_contig162_lantipeptide1	AFS021349	Bacillus_cereus	Cereus	20	lanthipeptide	unknown	N/A	TypeII	1.3e-215	100
AFS040356_70_G12_140411_PROKKA_contig20_lantipeptide1	AFS040356	Bacillus_megaterium	Flexus	34	lanthipeptide	unknown	N/A	TypeI	0	99.9958
AFS044615_53_C3_140312_PROKKA_contig24_lantipeptide1	AFS044615	Bacillus_megaterium	Flexus	35	lanthipeptide	unknown	N/A	TypeI	0	NA
AFS049546_53_D7_140312_PROKKA_contig19_lantipeptide1	AFS049546	Bacillus_megaterium	Flexus	34	lanthipeptide	unknown	N/A	TypeI	0	99.997
AFS031651_106_F5_140523_PROKKA_contig45_lantipeptide1	AFS031651	Bacillus_thuringiensis	Cereus	37	lanthipeptide	unknown	N/A	TypeII	6.7e-241	75.642
AFS015896_100_A1_140514_PROKKA_contig17_lantipeptide1	AFS015896	Bacillus_sp	Other	0	lanthipeptide	unknown	N/A	TypeI	0	97.8778
AFS092321_100_A2_140514_PROKKA_contig32_lantipeptide1	AFS092321	Bacillus_cereus	Cereus	19	lanthipeptide	unknown	N/A	TypeII	1.6e-142	84.6377
AFS040105_100_B2_140514_PROKKA_contig10_hypothetical_protein1	AFS040105	Bacillus_cereus	Cereus	0	lanthipeptide	unknown	N/A	TypeI	0	nd
AFS005615_82_G1_140604_PROKKA_contig33_lantipeptide1	AFS005615	Bacillus_cereus	Cereus	0	lanthipeptide	unknown	N/A	TypeI	0	0
AFS033286_82_A2_140604_PROKKA_contig38_lantipeptide1	AFS033286	Bacillus_sp	Other	38	lanthipeptide	unknown	N/A	TypeI	0	98.1532
AFS009644_82_H3_140604_PROKKA_contig4_lantipeptide1	AFS009644	Bacillus_thuringiensis	Cereus	4	lanthipeptide	unknown	N/A	TypeII	1.5e-294	0
AFS083043_82_A7_140604_PROKKA_contig153_lantipeptide1	AFS083043	Bacillus_cereus	Cereus	0	lanthipeptide	unknown	N/A	Unclassified	N/A	0
AFS083043_82_A7_140604_PROKKA_contig75_lantipeptide1	AFS083043	Bacillus_cereus	Cereus	0	lanthipeptide	unknown	N/A	TypeII	0	97.4598
AFS029987_100_C3_140514_PROKKA_contig11_lantipeptide1	AFS029987	Bacillus_anthracis	Cereus	4	lanthipeptide	unknown	N/A	TypeII	2.4e-296	0
AFS076861_100_D3_140514_PROKKA_contig34_thiopeptide1	AFS076861	Bacillus_thuringiensis	Cereus	76	thiopeptide	unknown	N/A	N/A	N/A	66.2841
AFS048015_82_D11_140604_PROKKA_contig3_lantipeptide1	AFS048015	Bacillus_cereus	Cereus	4	lanthipeptide	unknown	N/A	TypeII	3.6e-293	38.64
AFS093598_100_C4_140514_PROKKA_contig8_thiopeptide1	AFS093598	Bacillus_cereus	Cereus	39	thiopeptide	unknown	N/A	N/A	N/A	92.2358
AFS095135_100_B5_140514_PROKKA_contig26_lantipeptide1	AFS095135	Bacillus_mycoides	Cereus	10	lanthipeptide	unknown	N/A	TypeII	5.4e-273	79.5175
AFS095135_100_B5_140514_PROKKA_contig53_lantipeptide1	AFS095135	Bacillus_mycoides	Cereus	40	lanthipeptide	unknown	N/A	TypeII	9.1e-273	53.8157
AFS093408_100_A6_140514_PROKKA_contig39_lantipeptide1	AFS093408	Bacillus_mycoides	Cereus	40	lanthipeptide	unknown	N/A	TypeII	9.1e-273	83.567
AFS093408_100_A6_140514_PROKKA_contig91_lantipeptide1	AFS093408	Bacillus_mycoides	Cereus	10	lanthipeptide	unknown	N/A	TypeII	5.4e-273	60.3844
AFS043516_100_A7_140514_PROKKA_contig32_lantipeptide1	AFS043516	Bacillus_cereus	Cereus	19	lanthipeptide	unknown	N/A	TypeII	1.6e-142	78.0705
AFS070615_61_A4_140312_PROKKA_contig21_lantipeptide1	AFS070615	Bacillus_cereus	Cereus	19	lanthipeptide	unknown	N/A	TypeII	2.7e-142	83.9406
AFS070247_61_B4_140312_PROKKA_contig45_lantipeptide1	AFS070247	Bacillus_cereus	Cereus	19	lanthipeptide	unknown	N/A	TypeII	2.7e-142	NA
AFS006766_61_E6_140312_PROKKA_contig45_lantipeptide1	AFS006766	Bacillus_cereus	Cereus	30	lanthipeptide	unknown	N/A	TypeI	2.9e-264	99.9933
AFS065816_61_H6_140312_PROKKA_contig53_lantipeptide1	AFS065816	Bacillus_cereus	Cereus	29	lanthipeptide	unknown	N/A	TypeI	2.9e-264	97.1898
AFS096845_100_B8_140514_PROKKA_contig40_lantipeptide1	AFS096845	Bacillus_cereus	Cereus	0	lanthipeptide	unknown	N/A	TypeIV	3.4e-34	63.5265
AFS005864_61_A10_140312_PROKKA_contig16_lantipeptide1	AFS005864	Bacillus_cereus	Cereus	12	lanthipeptide	unknown	N/A	TypeII	0	NA
AFS062349_61_B10_140312_PROKKA_contig14_lantipeptide1	AFS062349	Bacillus_mycoides	Cereus	40	lanthipeptide	unknown	N/A	TypeII	1.4e-272	NA
AFS062349_61_B10_140312_PROKKA_contig22_lantipeptide1	AFS062349	Bacillus_mycoides	Cereus	10	lanthipeptide	unknown	N/A	TypeII	4.8e-273	NA
AFS026185_61_F10_140312_PROKKA_contig19_lantipeptide1	AFS026185	Bacillus_mycoides	Cereus	10	lanthipeptide	unknown	N/A	TypeII	5.4e-273	NA
AFS026185_61_F10_140312_PROKKA_contig48_lantipeptide1	AFS026185	Bacillus_mycoides	Cereus	41	lanthipeptide	unknown	N/A	TypeII	9.1e-273	NA
AFS002053_61_H11_140312_PROKKA_contig32_Lantibiotic_lichenicidin_VK21_A2_precursor1	AFS002053	Bacillus_cereus	Cereus	10	lanthipeptide	unknown	N/A	TypeII	8e-275	nd
AFS002053_61_H11_140312_PROKKA_contig32_lantipeptide1	AFS002053	Bacillus_cereus	Cereus	32	lanthipeptide	unknown	N/A	TypeII	3e-275	NA
AFS060304_64_F2_140404_PROKKA_contig29_lantipeptide1	AFS060304	Bacillus_anthracis	Cereus	42	lanthipeptide	unknown	N/A	TypeII	2.8e-277	72.7644
AFS060304_64_F2_140404_PROKKA_contig3_thiopeptide1	AFS060304	Bacillus_anthracis	Cereus	39	thiopeptide	unknown	N/A	N/A	N/A	84.5523
AFS036521_64_F6_140404_PROKKA_contig13_thiopeptide1	AFS036521	Bacillus_cereus	Cereus	43	thiopeptide	unknown	N/A	N/A	N/A	86.9409
AFS030602_64_H12_140404_PROKKA_contig60_lantipeptide1	AFS030602	Bacillus_cereus	Cereus	0	lanthipeptide	unknown	N/A	TypeII	1.4e-157	NA
AFS088215_65_C4_140404_PROKKA_contig115_lantipeptide1	AFS088215	Bacillus_mycoides	Cereus	40	lanthipeptide	unknown	N/A	TypeII	2.3e-272	NA
AFS088215_65_C4_140404_PROKKA_contig73_lantipeptide1	AFS088215	Bacillus_mycoides	Cereus	10	lanthipeptide	unknown	N/A	TypeII	2.8e-272	NA
AFS003503_65_A5_140404_PROKKA_contig34_lantipeptide1	AFS003503	Bacillus_mycoides	Cereus	40	lanthipeptide	unknown	N/A	TypeII	1.4e-272	71.4581
AFS003503_65_A5_140404_PROKKA_contig46_lantipeptide1	AFS003503	Bacillus_mycoides	Cereus	10	lanthipeptide	unknown	N/A	TypeII	1.6e-272	100
AFS024482_66_H1_140404_PROKKA_contig119_lantipeptide1	AFS024482	Bacillus_mycoides	Cereus	41	lanthipeptide	unknown	N/A	TypeII	7e-273	NA
AFS024482_66_H1_140404_PROKKA_contig41_lantipeptide1	AFS024482	Bacillus_mycoides	Cereus	10	lanthipeptide	unknown	N/A	TypeII	5.4e-273	NA
AFS087909_66_F3_140404_PROKKA_contig10_lantipeptide1	AFS087909	Bacillus_mycoides	Cereus	10	lanthipeptide	unknown	N/A	TypeII	2.8e-272	NA
AFS087909_66_F3_140404_PROKKA_contig69_lantipeptide1	AFS087909	Bacillus_mycoides	Cereus	40	lanthipeptide	unknown	N/A	TypeII	2.3e-272	NA
AFS051030_66_D5_140404_PROKKA_contig75_lantipeptide1	AFS051030	Bacillus_cereus	Cereus	44	lanthipeptide	unknown	N/A	TypeII	8.4e-144	100
AFS095380_66_G6_140404_PROKKA_contig13_lantipeptide1	AFS095380	Bacillus_cereus	Cereus	45	lanthipeptide	unknown	N/A	TypeII	4.8e-220	NA
AFS095380_66_G6_140404_PROKKA_contig42_lantipeptide1	AFS095380	Bacillus_cereus	Cereus	42	lanthipeptide	unknown	N/A	TypeII	1e-276	NA
AFS064975_100_D4_140514_PROKKA_contig12_hypothetical_protein1	AFS064975	Bacillus_cereus	Cereus	46	lanthipeptide	unknown	N/A	TypeII	9.3e-267	nd
AFS086178_68_D2_140404_PROKKA_contig15_lantipeptide1	AFS086178	Bacillus_thuringiensis	Cereus	47	lanthipeptide	unknown	N/A	TypeII	1.3e-285	100
AFS086178_68_D2_140404_PROKKA_contig44_lantipeptide1	AFS086178	Bacillus_thuringiensis	Cereus	3	lanthipeptide	unknown	N/A	TypeII	1.7e-228	66.4155
AFS086178_68_D2_140404_PROKKA_contig49_lantipeptide1	AFS086178	Bacillus_thuringiensis	Cereus	25	lanthipeptide	unknown	N/A	TypeII	8.2e-223	85.5221
AFS086178_68_D2_140404_PROKKA_contig97_lantipeptide1	AFS086178	Bacillus_thuringiensis	Cereus	48	lanthipeptide	unknown	N/A	TypeII	5.6e-130	65.5633
AFS056009_68_G2_140404_PROKKA_contig29_lantipeptide1	AFS056009	Bacillus_thuringiensis	Cereus	0	lanthipeptide	unknown	N/A	TypeI	1.6e-119	NA
AFS056009_68_G2_140404_PROKKA_contig3_lantipeptide1	AFS056009	Bacillus_thuringiensis	Cereus	5	lanthipeptide	unknown	N/A	TypeI	0	NA
AFS094706_100_E5_140514_PROKKA_contig58_lantipeptide1	AFS094706	Bacillus_thuringiensis	Cereus	21	lanthipeptide	unknown	N/A	TypeII	8.5e-219	62.3115
AFS094706_100_E5_140514_PROKKA_contig65_lantipeptide1	AFS094706	Bacillus_thuringiensis	Cereus	5	lanthipeptide	unknown	N/A	TypeI	0	57.4154
AFS045441_68_G4_140404_PROKKA_contig373_lantipeptide1	AFS045441	Bacillus_cereus	Cereus	49	lanthipeptide	unknown	N/A	TypeII	9.2e-34	NA
AFS059859_69_H12_140404_PROKKA_contig1_lantipeptide1	AFS059859	Bacillus_thuringiensis	Cereus	4	lanthipeptide	unknown	N/A	TypeII	4.2e-294	0
AFS059859_69_H12_140404_PROKKA_contig22_lantipeptide1	AFS059859	Bacillus_thuringiensis	Cereus	3	lanthipeptide	unknown	N/A	TypeII	1.7e-228	48.1336
AFS017371_100_F5_140514_PROKKA_contig50_lantipeptide1	AFS017371	Bacillus_thuringiensis	Cereus	25	lanthipeptide	unknown	N/A	TypeII	8.2e-223	56.1019
AFS017371_100_F5_140514_PROKKA_contig64_lantipeptide1	AFS017371	Bacillus_thuringiensis	Cereus	3	lanthipeptide	unknown	N/A	TypeII	1.7e-228	67.9971
AFS027862_100_D6_140514_PROKKA_contig8_hypothetical_protein1	AFS027862	Bacillus_cereus	Cereus	10	lanthipeptide	unknown	N/A	TypeII	5.7e-275	nd
AFS027862_100_D6_140514_PROKKA_contig8_lantipeptide1	AFS027862	Bacillus_cereus	Cereus	32	lanthipeptide	unknown	N/A	TypeII	3e-275	82.4811
AFS049207_100_C7_140514_PROKKA_contig42_lantipeptide1	AFS049207	Bacillus_thuringiensis	Cereus	50	lanthipeptide	unknown	N/A	TypeII	2.8e-158	100
AFS075437_79_H8_140604_PROKKA_contig48_lantipeptide1	AFS075437	Bacillus_cereus	Cereus	13	lanthipeptide	unknown	N/A	Unclassified	N/A	0
AFS075437_79_H8_140604_PROKKA_contig49_lantipeptide1	AFS075437	Bacillus_cereus	Cereus	51	lanthipeptide	unknown	N/A	TypeII	0	0
AFS064122_79_B10_140604_PROKKA_contig152_lantipeptide1	AFS064122	Bacillus_mycoides	Cereus	41	lanthipeptide	unknown	N/A	TypeII	9.1e-273	93.8045
AFS064122_79_B10_140604_PROKKA_contig170_lantipeptide1	AFS064122	Bacillus_mycoides	Cereus	52	lanthipeptide	unknown	N/A	Unclassified	N/A	0
AFS064122_79_B10_140604_PROKKA_contig58_lantipeptide1	AFS064122	Bacillus_mycoides	Cereus	10	lanthipeptide	unknown	N/A	TypeII	5.4e-273	60.7639
AFS059242_79_D11_140604_PROKKA_contig8_lantipeptide1	AFS059242	Bacillus_thuringiensis	Cereus	37	lanthipeptide	unknown	N/A	TypeII	3.6e-282	77.6984
AFS060293_80_A2_140604_PROKKA_contig3_lantipeptide1	AFS060293	Bacillus_cereus	Cereus	45	lanthipeptide	unknown	N/A	TypeII	4.8e-220	0
AFS060293_80_A2_140604_PROKKA_contig42_Sensory_transduction_protein_regX31	AFS060293	Bacillus_cereus	Cereus	42	lanthipeptide	unknown	N/A	TypeII	1e-276	nd
AFS081470_100_B9_140514_PROKKA_contig113_lantipeptide1	AFS081470	Bacillus_thuringiensis	Cereus	0	lanthipeptide	unknown	N/A	Unclassified	N/A	0
AFS087793_84_E11_140604_PROKKA_contig46_lantipeptide1	AFS087793	Bacillus_cereus	Cereus	4	lanthipeptide	unknown	N/A	TypeII	3.6e-293	0
AFS040286_100_H12_140514_PROKKA_contig22_lantipeptide1	AFS040286	Bacillus_thuringiensis	Cereus	53	lanthipeptide	unknown	N/A	TypeI	2e-294	0
AFS040286_100_H12_140514_PROKKA_contig64_lantipeptide1	AFS040286	Bacillus_thuringiensis	Cereus	54	lanthipeptide	unknown	N/A	TypeII	2.1e-21	49.2282
AFS008265_73_A1_140411_PROKKA_contig118_lantipeptide1	AFS008265	Bacillus_cereus	Cereus	55	lanthipeptide	unknown	N/A	Unclassified	N/A	NA
AFS008265_73_A1_140411_PROKKA_contig119_lantipeptide1	AFS008265	Bacillus_cereus	Cereus	0	lanthipeptide	unknown	N/A	Unclassified	N/A	NA
AFS008265_73_A1_140411_PROKKA_contig318_lantipeptide1	AFS008265	Bacillus_cereus	Cereus	56	lanthipeptide	unknown	N/A	TypeI	3.5e-136	NA
AFS008265_73_A1_140411_PROKKA_contig54_lantipeptide1	AFS008265	Bacillus_cereus	Cereus	57	lanthipeptide	unknown	N/A	TypeII	3.6e-129	NA
AFS070891_73_D1_140411_PROKKA_contig18_lantipeptide1	AFS070891	Bacillus_cereus	Cereus	58	lanthipeptide	unknown	N/A	TypeI	6.9e-274	59.1609
AFS070891_73_D1_140411_PROKKA_contig6_lantipeptide1	AFS070891	Bacillus_cereus	Cereus	59	lanthipeptide	unknown	N/A	TypeII	7.6e-19	39.4246
AFS070891_73_D1_140411_PROKKA_contig99_lantipeptide1	AFS070891	Bacillus_cereus	Cereus	60	lanthipeptide	unknown	N/A	TypeII	3.2e-144	76.5485
AFS025485_73_E1_140411_PROKKA_contig377_lantipeptide1	AFS025485	Bacillus_cereus	Cereus	57	lanthipeptide	unknown	N/A	TypeII	1.4e-52	NA
AFS019247_73_H1_140411_PROKKA_contig424_lantipeptide1	AFS019247	Bacillus_cereus	Cereus	60	lanthipeptide	unknown	N/A	TypeII	1.5e-143	86.8805
AFS047495_73_A2_140411_PROKKA_contig32_lantipeptide1	AFS047495	Bacillus_thuringiensis	Cereus	5	lanthipeptide	unknown	N/A	TypeI	0	71.2174
AFS032567_73_B2_140411_PROKKA_contig195_lantipeptide1	AFS032567	Bacillus_cereus	Cereus	49	lanthipeptide	unknown	N/A	TypeII	2.2e-52	95.3727
AFS032567_73_B2_140411_PROKKA_contig257_lantipeptide1	AFS032567	Bacillus_cereus	Cereus	25	lanthipeptide	unknown	N/A	TypeII	6.7e-222	83.3837
AFS014847_73_D2_140411_PROKKA_contig58_lantipeptide1	AFS014847	Bacillus_cereus	Cereus	57	lanthipeptide	unknown	N/A	TypeII	1.1e-127	74.511
AFS000144_73_E2_140411_PROKKA_contig247_lantipeptide1	AFS000144	Bacillus_cereus	Cereus	57	lanthipeptide	unknown	N/A	TypeII	3.1e-110	NA
AFS023423_73_F2_140411_PROKKA_contig16_thiopeptide1	AFS023423	Bacillus_cereus	Cereus	43	thiopeptide	unknown	N/A	N/A	N/A	NA
AFS061760_73_H2_140411_PROKKA_contig23_lantipeptide1	AFS061760	Bacillus_thuringiensis	Cereus	3	lanthipeptide	unknown	N/A	TypeII	1.7e-228	81.115
AFS061760_73_H2_140411_PROKKA_contig29_lantipeptide1	AFS061760	Bacillus_thuringiensis	Cereus	4	lanthipeptide	unknown	N/A	TypeII	4.2e-294	44.7242
AFS003338_73_A3_140411_PROKKA_contig149_lantipeptide1	AFS003338	Bacillus_cereus	Cereus	61	lanthipeptide	unknown	N/A	Unclassified	N/A	NA
AFS003338_73_A3_140411_PROKKA_contig96_lantipeptide1	AFS003338	Bacillus_cereus	Cereus	44	lanthipeptide	unknown	N/A	TypeII	1.3e-130	NA
AFS099912_73_B3_140411_PROKKA_contig204_lantipeptide1	AFS099912	Bacillus_mycoides	Cereus	62	lanthipeptide	unknown	N/A	TypeI	4.1e-299	97.0303
AFS099912_73_B3_140411_PROKKA_contig269_lantipeptide1	AFS099912	Bacillus_mycoides	Cereus	63	lanthipeptide	unknown	N/A	TypeII	4.2e-22	0
AFS032644_73_C3_140411_PROKKA_contig15_lantipeptide1	AFS032644	Bacillus_sp	Other	10	lanthipeptide	unknown	N/A	TypeII	9.3e-272	100
AFS032644_73_C3_140411_PROKKA_contig155_lantipeptide1	AFS032644	Bacillus_sp	Other	0	lanthipeptide	unknown	N/A	Unclassified	N/A	100
AFS032644_73_C3_140411_PROKKA_contig55_lantipeptide1	AFS032644	Bacillus_sp	Other	40	lanthipeptide	unknown	N/A	TypeII	3.9e-274	81.8973
AFS032210_73_E3_140411_PROKKA_contig147_lantipeptide1	AFS032210	Bacillus_mycoides	Cereus	40	lanthipeptide	unknown	N/A	TypeII	1.4e-272	55.4127
AFS032210_73_E3_140411_PROKKA_contig2_lantipeptide1	AFS032210	Bacillus_mycoides	Cereus	10	lanthipeptide	unknown	N/A	TypeII	1.6e-272	81.099
AFS080834_73_G3_140411_PROKKA_contig32_lantipeptide1	AFS080834	Bacillus_mycoides	Cereus	10	lanthipeptide	unknown	N/A	TypeII	1.7e-272	NA
AFS080834_73_G3_140411_PROKKA_contig34_lantipeptide1	AFS080834	Bacillus_mycoides	Cereus	0	lanthipeptide	unknown	N/A	TypeII	4.9e-273	NA
AFS080834_73_G3_140411_PROKKA_contig69_lantipeptide1	AFS080834	Bacillus_mycoides	Cereus	0	lanthipeptide	unknown	N/A	TypeII	4.9e-273	NA
AFS048987_73_A4_140411_PROKKA_contig12_lantipeptide1	AFS048987	Bacillus_cereus	Cereus	49	lanthipeptide	unknown	N/A	TypeII	9.7e-130	NA
AFS048987_73_A4_140411_PROKKA_contig53_lantipeptide1	AFS048987	Bacillus_cereus	Cereus	0	lanthipeptide	unknown	N/A	TypeIV	1.6e-42	NA
AFS064666_73_B4_140411_PROKKA_contig58_lantipeptide1	AFS064666	Bacillus_cereus	Cereus	42	lanthipeptide	unknown	N/A	TypeII	1e-276	64.9584
AFS058254_73_D5_140411_PROKKA_contig13_lantipeptide1	AFS058254	Bacillus_thuringiensis	Cereus	35	lanthipeptide	unknown	N/A	TypeI	0	55.7761
AFS058254_73_D5_140411_PROKKA_contig52_lantipeptide1	AFS058254	Bacillus_thuringiensis	Cereus	14	lanthipeptide	unknown	N/A	TypeII	2.4e-224	72.2747
AFS058254_73_D5_140411_PROKKA_contig7_lantipeptide1	AFS058254	Bacillus_thuringiensis	Cereus	6	lanthipeptide	unknown	N/A	TypeI	5e-120	91.1462
AFS036771_73_A6_140411_PROKKA_contig203_lantipeptide1	AFS036771	Bacillus_cereus	Cereus	0	lanthipeptide	unknown	N/A	Unclassified	N/A	100
AFS036771_73_A6_140411_PROKKA_contig82_lantipeptide1	AFS036771	Bacillus_cereus	Cereus	12	lanthipeptide	unknown	N/A	TypeII	0	0
AFS023096_73_E6_140411_PROKKA_contig110_lantipeptide1	AFS023096	Bacillus_thuringiensis	Cereus	57	lanthipeptide	unknown	N/A	TypeII	5.6e-130	NA
AFS023096_73_E6_140411_PROKKA_contig207_lantipeptide1	AFS023096	Bacillus_thuringiensis	Cereus	22	lanthipeptide	unknown	N/A	TypeII	9.6e-205	NA
AFS029508_73_G6_140411_PROKKA_contig34_lantipeptide1	AFS029508	Bacillus_thuringiensis	Cereus	65	lanthipeptide	unknown	N/A	TypeII	1.8e-254	94.4887
AFS064999_73_A7_140411_PROKKA_contig25_lantipeptide1	AFS064999	Bacillus_thuringiensis	Cereus	25	lanthipeptide	unknown	N/A	TypeII	8.2e-223	69.7394
AFS064999_73_A7_140411_PROKKA_contig85_lantipeptide1	AFS064999	Bacillus_thuringiensis	Cereus	22	lanthipeptide	unknown	N/A	TypeII	3.9e-223	100
AFS080777_73_C7_140411_PROKKA_contig72_lantipeptide1	AFS080777	Bacillus_cereus	Cereus	64	lanthipeptide	unknown	N/A	TypeII	6.6e-275	39.5888
AFS080777_73_C7_140411_PROKKA_contig9_lantipeptide1	AFS080777	Bacillus_cereus	Cereus	10	lanthipeptide	unknown	N/A	TypeII	3.3e-274	100
AFS009420_73_F7_140411_PROKKA_contig32_hypothetical_protein1	AFS009420	Bacillus_cereus	Cereus	10	lanthipeptide	unknown	N/A	TypeII	5.7e-275	nd
AFS009420_73_F7_140411_PROKKA_contig32_lantipeptide1	AFS009420	Bacillus_cereus	Cereus	32	lanthipeptide	unknown	N/A	TypeII	3e-275	54.4167
AFS094940_73_G7_140411_PROKKA_contig42_lantipeptide1	AFS094940	Bacillus_thuringiensis	Cereus	14	lanthipeptide	unknown	N/A	TypeII	1.2e-224	72.6179
AFS027394_73_H7_140411_PROKKA_contig43_Lantibiotic_lichenicidin_VK21_A1_precursor1	AFS027394	Bacillus_cereus	Cereus	9	lanthipeptide	unknown	N/A	TypeII	6.6e-275	nd
AFS027394_73_H7_140411_PROKKA_contig43_lantipeptide1	AFS027394	Bacillus_cereus	Cereus	10	lanthipeptide	unknown	N/A	TypeII	3.3e-274	NA
AFS054440_73_B8_140411_PROKKA_contig165_lantipeptide1	AFS054440	Bacillus_thuringiensis	Cereus	22	lanthipeptide	unknown	N/A	TypeII	1.6e-62	NA
AFS054440_73_B8_140411_PROKKA_contig85_lantipeptide1	AFS054440	Bacillus_thuringiensis	Cereus	4	lanthipeptide	unknown	N/A	TypeII	4.2e-294	NA
AFS064582_73_F8_140411_PROKKA_contig7_hypothetical_protein1	AFS064582	Bacillus_cereus	Cereus	10	lanthipeptide	unknown	N/A	TypeII	2.2e-274	nd
AFS064582_73_F8_140411_PROKKA_contig7_lantipeptide1	AFS064582	Bacillus_cereus	Cereus	9	lanthipeptide	unknown	N/A	TypeII	1.3e-275	NA
AFS073024_73_A9_140411_PROKKA_contig51_Lanthionine_synthetase_C_like_protein1	AFS073024	Bacillus_cereus	Cereus	32	lanthipeptide	unknown	N/A	TypeII	6.4e-275	nd
AFS073024_73_A9_140411_PROKKA_contig51_lantipeptide1	AFS073024	Bacillus_cereus	Cereus	10	lanthipeptide	unknown	N/A	TypeII	5.7e-275	99.9923
AFS053253_73_E9_140411_PROKKA_contig281_lantipeptide1	AFS053253	Bacillus_thuringiensis	Cereus	22	lanthipeptide	unknown	N/A	TypeII	9.6e-205	NA
AFS053253_73_E9_140411_PROKKA_contig6_lantipeptide1	AFS053253	Bacillus_thuringiensis	Cereus	25	lanthipeptide	unknown	N/A	TypeII	3.2e-222	NA
AFS090477_73_F9_140411_PROKKA_contig26_lantipeptide1	AFS090477	Bacillus_thuringiensis	Cereus	14	lanthipeptide	unknown	N/A	TypeII	1.2e-224	73.3708
AFS090477_73_F9_140411_PROKKA_contig62_lantipeptide1	AFS090477	Bacillus_thuringiensis	Cereus	49	lanthipeptide	unknown	N/A	TypeII	2.6e-144	97.5484
AFS012607_73_G9_140411_PROKKA_contig16_lantipeptide1	AFS012607	Bacillus_sp	Other	3	lanthipeptide	unknown	N/A	TypeII	1.7e-228	71.5403
AFS012607_73_G9_140411_PROKKA_contig24_lantipeptide1	AFS012607	Bacillus_sp	Other	4	lanthipeptide	unknown	N/A	TypeII	4.2e-294	0
AFS002866_73_H9_140411_PROKKA_contig55_lantipeptide1	AFS002866	Bacillus_thuringiensis	Cereus	14	lanthipeptide	unknown	N/A	TypeII	1.2e-224	73.3359
AFS000475_73_C10_140411_PROKKA_contig194_lantipeptide1	AFS000475	Bacillus_mycoides	Cereus	41	lanthipeptide	unknown	N/A	TypeII	6.9e-275	NA
AFS000475_73_C10_140411_PROKKA_contig95_lantipeptide1	AFS000475	Bacillus_mycoides	Cereus	10	lanthipeptide	unknown	N/A	TypeII	3.9e-272	NA
AFS046081_73_E10_140411_PROKKA_contig119_lantipeptide1	AFS046081	Bacillus_thuringiensis	Cereus	65	lanthipeptide	unknown	N/A	TypeII	5.9e-229	99.9858
AFS046081_73_E10_140411_PROKKA_contig59_lantipeptide1	AFS046081	Bacillus_thuringiensis	Cereus	0	lanthipeptide	unknown	N/A	TypeII	4.6e-247	34.1013
AFS016611_73_F10_140411_PROKKA_contig3_lantipeptide1	AFS016611	Bacillus_thuringiensis	Cereus	4	lanthipeptide	unknown	N/A	TypeII	4.2e-294	NA
AFS016611_73_F10_140411_PROKKA_contig41_lantipeptide1	AFS016611	Bacillus_thuringiensis	Cereus	22	lanthipeptide	unknown	N/A	TypeII	1.7e-228	NA
AFS050550_73_H10_140411_PROKKA_contig20_lantipeptide1	AFS050550	Bacillus_thuringiensis	Cereus	4	lanthipeptide	unknown	N/A	TypeII	4.2e-294	0
AFS050550_73_H10_140411_PROKKA_contig28_lantipeptide1	AFS050550	Bacillus_thuringiensis	Cereus	3	lanthipeptide	unknown	N/A	TypeII	1.7e-228	52.4515
AFS053027_73_B11_140411_PROKKA_contig207_lantipeptide1	AFS053027	Bacillus_cereus	Cereus	49	lanthipeptide	unknown	N/A	TypeII	2.7e-145	100
AFS053027_73_B11_140411_PROKKA_contig222_lantipeptide1	AFS053027	Bacillus_cereus	Cereus	22	lanthipeptide	unknown	N/A	TypeII	1.7e-228	94.1646
AFS053027_73_B11_140411_PROKKA_contig26_lantipeptide1	AFS053027	Bacillus_cereus	Cereus	25	lanthipeptide	unknown	N/A	TypeII	8.2e-223	88.5404
AFS029767_73_E11_140411_PROKKA_contig124_lantipeptide1	AFS029767	Bacillus_thuringiensis	Cereus	107	lanthipeptide	unknown	N/A	TypeI	1.1e-260	96.8765
AFS029767_73_E11_140411_PROKKA_contig326_lantipeptide1	AFS029767	Bacillus_thuringiensis	Cereus	66	lanthipeptide	unknown	N/A	TypeII	2.4e-21	100
AFS062328_73_H11_140411_PROKKA_contig41_lantipeptide1	AFS062328	Bacillus_cereus	Cereus	32	lanthipeptide	unknown	N/A	TypeII	3.4e-275	99.9966
AFS062328_73_H11_140411_PROKKA_contig55_lantipeptide1	AFS062328	Bacillus_cereus	Cereus	0	lanthipeptide	unknown	N/A	TypeII	3.7e-275	100
AFS043533_73_A12_140411_PROKKA_contig128_lantipeptide1	AFS043533	Bacillus_cereus	Cereus	67	lanthipeptide	unknown	N/A	TypeII	3.9e-276	NA
AFS067541_73_B12_140411_PROKKA_contig313_lantipeptide1	AFS067541	Bacillus_cereus	Cereus	67	lanthipeptide	unknown	N/A	Unclassified	N/A	0
AFS089449_73_D12_140411_PROKKA_contig75_lantipeptide1	AFS089449	Bacillus_cereus	Cereus	49	lanthipeptide	unknown	N/A	TypeI	0	NA
AFS008930_73_G12_140411_PROKKA_contig31_lantipeptide1	AFS008930	Bacillus_cereus	Cereus	12	lanthipeptide	unknown	N/A	TypeII	0	NA
AFS008930_73_G12_140411_PROKKA_contig5_lantipeptide1	AFS008930	Bacillus_cereus	Cereus	13	lanthipeptide	unknown	N/A	Unclassified	N/A	NA
AFS074290_105_H9_140523_PROKKA_contig176_lantipeptide1	AFS074290	Bacillus_mycoides	Cereus	63	lanthipeptide	unknown	N/A	TypeII	4.2e-22	3.47869
AFS074290_105_H9_140523_PROKKA_contig25_lantipeptide1	AFS074290	Bacillus_mycoides	Cereus	62	lanthipeptide	unknown	N/A	TypeI	2.6e-299	100
AFS053130_93_A4_140618_PROKKA_contig139_lantipeptide1	AFS053130	Bacillus_cereus	Cereus	0	lanthipeptide	unknown	N/A	TypeI	1.9e-20	69.8459
AFS053130_93_A4_140618_PROKKA_contig46_thiopeptide1	AFS053130	Bacillus_cereus	Cereus	0	thiopeptide	unknown	N/A	N/A	N/A	100
AFS053130_93_A4_140618_PROKKA_contig76_lantipeptide1	AFS053130	Bacillus_cereus	Cereus	49	lanthipeptide	unknown	N/A	TypeI	2e-262	94.5261
AFS032248_82_D2_140604_PROKKA_contig14_lantipeptide1	AFS032248	Bacillus_megaterium	Flexus	34	lanthipeptide	unknown	N/A	TypeI	0	99.997
AFS033178_82_C3_140604_PROKKA_contig45_lantipeptide1	AFS033178	Bacillus_megaterium	Flexus	34	lanthipeptide	unknown	N/A	TypeI	0	99.997
AFS051715_82_F5_140604_PROKKA_contig35_lantipeptide1	AFS051715	Bacillus_megaterium	Flexus	34	lanthipeptide	unknown	N/A	TypeI	0	NA
AFS075626_82_C7_140604_PROKKA_contig3_lantipeptide1	AFS075626	Bacillus_megaterium	Flexus	35	lanthipeptide	unknown	N/A	TypeI	0	99.6435
AFS082812_82_E10_140604_PROKKA_contig40_lantipeptide1	AFS082812	Bacillus_megaterium	Flexus	35	lanthipeptide	unknown	N/A	TypeI	0	90.8988
AFS096440_66_D10_140404_PROKKA_contig14_lantipeptide1	AFS096440	Bacillus_megaterium	Flexus	0	lanthipeptide	unknown	N/A	TypeII	0	100
AFS080677_66_E10_140404_PROKKA_contig7_lantipeptide1	AFS080677	Bacillus_megaterium	Flexus	35	lanthipeptide	unknown	N/A	TypeI	0	99.9961
AFS043082_66_H11_140404_PROKKA_contig27_lantipeptide1	AFS043082	Bacillus_megaterium	Flexus	68	lanthipeptide	unknown	N/A	TypeI	2.3e-249	NA
AFS043082_66_H11_140404_PROKKA_contig8_lantipeptide1	AFS043082	Bacillus_megaterium	Flexus	35	lanthipeptide	unknown	N/A	TypeI	0	NA
AFS065389_83_D1_140604_PROKKA_contig22_lantipeptide1	AFS065389	Bacillus_cereus	Cereus	42	lanthipeptide	unknown	N/A	TypeII	1e-276	99.9927
AFS000775_60_D6_140312_PROKKA_contig18_lantipeptide1	AFS000775	Bacillus_megaterium	Flexus	35	lanthipeptide	unknown	N/A	TypeI	0	NA
AFS027958_63_H2_140404_PROKKA_contig9_lantipeptide1	AFS027958	Bacillus_cereus	Cereus	69	lanthipeptide	unknown	N/A	TypeII	4.8e-220	NA
AFS009982_63_C3_140404_PROKKA_contig20_lantipeptide1	AFS009982	Bacillus_megaterium	Flexus	34	lanthipeptide	unknown	N/A	TypeI	0	NA
AFS040655_65_H5_140404_PROKKA_contig36_lantipeptide1	AFS040655	Bacillus_megaterium	Flexus	68	lanthipeptide	unknown	N/A	TypeI	2.3e-249	100
AFS040655_65_H5_140404_PROKKA_contig6_lantipeptide1	AFS040655	Bacillus_megaterium	Flexus	35	lanthipeptide	unknown	N/A	TypeI	0	99.9937
AFS052959_93_G1_140618_PROKKA_contig35_lantipeptide1	AFS052959	Bacillus_megaterium	Flexus	35	lanthipeptide	unknown	N/A	TypeI	0	NA
AFS073479_93_D2_140618_PROKKA_contig34_lantipeptide1	AFS073479	Bacillus_megaterium	Flexus	35	lanthipeptide	unknown	N/A	TypeI	0	92.792
AFS014939_93_B4_140618_PROKKA_contig16_lantipeptide1	AFS014939	Bacillus_cereus	Cereus	0	lanthipeptide	unknown	N/A	TypeII	1.5e-222	0
AFS013177_93_C4_140618_PROKKA_contig26_lantipeptide1	AFS013177	Bacillus_megaterium	Flexus	36	lanthipeptide	unknown	N/A	TypeII	1.3e-226	87.6284
AFS089688_93_D4_140618_PROKKA_contig114_lantipeptide1	AFS089688	Bacillus_cereus	Cereus	49	lanthipeptide	unknown	N/A	TypeII	9.7e-130	100
AFS089688_93_D4_140618_PROKKA_contig61_lantipeptide1	AFS089688	Bacillus_cereus	Cereus	0	lanthipeptide	unknown	N/A	Unclassified	N/A	0
AFS043966_93_E5_140618_PROKKA_contig7_lantipeptide1	AFS043966	Bacillus_megaterium	Flexus	34	lanthipeptide	unknown	N/A	TypeI	0	NA
AFS018038_93_F5_140618_PROKKA_contig37_lantipeptide1	AFS018038	Bacillus_megaterium	Flexus	35	lanthipeptide	unknown	N/A	TypeI	0	74.1218
AFS072872_93_E6_140618_PROKKA_contig22_lantipeptide1	AFS072872	Bacillus_megaterium	Flexus	35	lanthipeptide	unknown	N/A	TypeI	0	99.9937
AFS072872_93_E6_140618_PROKKA_contig30_lantipeptide1	AFS072872	Bacillus_megaterium	Flexus	68	lanthipeptide	unknown	N/A	TypeI	2.3e-249	100
AFS039118_96_C1_140514_PROKKA_contig112_lantipeptide1	AFS039118	Bacillus_sp	Other	52	lanthipeptide	unknown	N/A	Unclassified	N/A	20.6963
AFS039118_96_C1_140514_PROKKA_contig142_lantipeptide1	AFS039118	Bacillus_sp	Other	0	lanthipeptide	unknown	N/A	Unclassified	N/A	100
AFS039118_96_C1_140514_PROKKA_contig36_lantipeptide1	AFS039118	Bacillus_sp	Other	10	lanthipeptide	unknown	N/A	TypeII	9.3e-272	100
AFS039118_96_C1_140514_PROKKA_contig57_lantipeptide1	AFS039118	Bacillus_sp	Other	40	lanthipeptide	unknown	N/A	TypeII	3.9e-274	76.1535
AFS055282_96_D1_140514_PROKKA_contig11_lantipeptide1	AFS055282	Bacillus_thuringiensis	Cereus	14	lanthipeptide	unknown	N/A	TypeII	3.9e-224	80.9757
AFS019443_96_E1_140514_PROKKA_contig16_lantipeptide1	AFS019443	Bacillus_mycoides	Cereus	70	lanthipeptide	unknown	N/A	TypeII	4e-297	82.6308
AFS082247_96_C2_140514_PROKKA_contig43_lantipeptide1	AFS082247	Bacillus_thuringiensis	Cereus	5	lanthipeptide	unknown	N/A	TypeI	0	75.9921
AFS082247_96_C2_140514_PROKKA_contig47_lantipeptide1	AFS082247	Bacillus_thuringiensis	Cereus	49	lanthipeptide	unknown	N/A	TypeII	1.9e-143	99.3918
AFS082247_96_C2_140514_PROKKA_contig49_lantipeptide1	AFS082247	Bacillus_thuringiensis	Cereus	47	lanthipeptide	unknown	N/A	TypeII	1.7e-285	81.5393
AFS007186_96_D2_140514_PROKKA_contig39_lantipeptide1	AFS007186	Bacillus_thuringiensis	Cereus	49	lanthipeptide	unknown	N/A	TypeII	4.1e-143	100
AFS066483_96_E2_140514_PROKKA_contig25_lantipeptide1	AFS066483	Bacillus_thuringiensis	Cereus	4	lanthipeptide	unknown	N/A	TypeII	4.2e-294	0
AFS066483_96_E2_140514_PROKKA_contig4_lantipeptide1	AFS066483	Bacillus_thuringiensis	Cereus	3	lanthipeptide	unknown	N/A	TypeII	3.7e-228	63.4838
AFS025457_96_D3_140514_PROKKA_contig59_lantipeptide1	AFS025457	Bacillus_cereus	Cereus	4	lanthipeptide	unknown	N/A	TypeII	1.5e-293	0
AFS002094_96_A4_140514_PROKKA_contig47_lantipeptide1	AFS002094	Bacillus_cereus	Cereus	4	lanthipeptide	unknown	N/A	TypeII	1.5e-293	0
AFS011058_96_C4_140514_PROKKA_contig16_thiopeptide_lantipeptide1	AFS011058	Bacillus_cereus	Cereus	16	thiopeptide	unknown	N/A	N/A	N/A	41.487
AFS011058_96_C4_140514_PROKKA_contig34_lantipeptide1	AFS011058	Bacillus_cereus	Cereus	18	lanthipeptide	unknown	N/A	TypeII	1.7e-227	100
AFS011058_96_C4_140514_PROKKA_contig90_thiopeptide_lantipeptide1	AFS011058	Bacillus_cereus	Cereus	89	thiopeptide	unknown	N/A	N/A	N/A	53.1729
AFS001900_96_D4_140514_PROKKA_contig15_thiopeptide_lantipeptide1	AFS001900	Bacillus_cereus	Cereus	17	thiopeptide	unknown	N/A	N/A	N/A	96.6735
AFS001900_96_D4_140514_PROKKA_contig27_thiopeptide_lantipeptide1	AFS001900	Bacillus_cereus	Cereus	16	thiopeptide	unknown	N/A	N/A	N/A	71.234
AFS001900_96_D4_140514_PROKKA_contig31_lantipeptide1	AFS001900	Bacillus_cereus	Cereus	18	lanthipeptide	unknown	N/A	TypeII	1.7e-227	56.7978
AFS016599_96_E4_140514_PROKKA_contig153_lantipeptide1	AFS016599	Bacillus_cereus	Cereus	18	lanthipeptide	unknown	N/A	TypeII	1.7e-227	86.1471
AFS016599_96_E4_140514_PROKKA_contig172_lantipeptide1	AFS016599	Bacillus_cereus	Cereus	0	lanthipeptide	unknown	N/A	TypeI	3.3e-25	40.6012
AFS016599_96_E4_140514_PROKKA_contig78_thiopeptide_lantipeptide1	AFS016599	Bacillus_cereus	Cereus	17	thiopeptide	unknown	N/A	N/A	N/A	83.5244
AFS011531_96_G4_140514_PROKKA_contig14_lantipeptide1	AFS011531	Bacillus_cereus	Cereus	3	lanthipeptide	unknown	N/A	TypeII	1.7e-228	76.4534
AFS011531_96_G4_140514_PROKKA_contig4_lantipeptide1	AFS011531	Bacillus_cereus	Cereus	4	lanthipeptide	unknown	N/A	TypeII	1.5e-293	38.4821
AFS039342_96_D5_140514_PROKKA_contig104_lantipeptide1	AFS039342	Bacillus_cereus	Cereus	56	lanthipeptide	unknown	N/A	TypeI	2.5e-259	100
AFS039342_96_D5_140514_PROKKA_contig118_lantipeptide1	AFS039342	Bacillus_cereus	Cereus	71	lanthipeptide	unknown	N/A	TypeII	9.1e-162	90.6151
AFS039342_96_D5_140514_PROKKA_contig18_lantipeptide1	AFS039342	Bacillus_cereus	Cereus	72	lanthipeptide	unknown	N/A	TypeII	4.1e-255	86.22
AFS096410_96_E5_140514_PROKKA_contig19_lantipeptide1	AFS096410	Bacillus_thuringiensis	Cereus	15	lanthipeptide	unknown	N/A	TypeII	9.8e-146	100
AFS096410_96_E5_140514_PROKKA_contig72_lantipeptide1	AFS096410	Bacillus_thuringiensis	Cereus	14	lanthipeptide	unknown	N/A	TypeII	3.9e-224	99.9906
AFS009013_96_C6_140514_PROKKA_contig3_lantipeptide1	AFS009013	Bacillus_sp	Other	10	lanthipeptide	unknown	N/A	TypeII	3.6e-272	100
AFS009013_96_C6_140514_PROKKA_contig58_lantipeptide1	AFS009013	Bacillus_sp	Other	41	lanthipeptide	unknown	N/A	TypeII	9.1e-273	100
AFS050088_96_D6_140514_PROKKA_contig39_lantipeptide1	AFS050088	Bacillus_mycoides	Cereus	10	lanthipeptide	unknown	N/A	TypeII	5.4e-273	NA
AFS050088_96_D6_140514_PROKKA_contig56_lantipeptide1	AFS050088	Bacillus_mycoides	Cereus	41	lanthipeptide	unknown	N/A	TypeII	9.1e-273	NA
AFS050088_96_D6_140514_PROKKA_contig6_lantipeptide1	AFS050088	Bacillus_mycoides	Cereus	0	lanthipeptide	unknown	N/A	TypeI	2.5e-186	NA
AFS062254_96_E6_140514_PROKKA_contig102_lantipeptide1	AFS062254	Bacillus_mycoides	Cereus	40	lanthipeptide	unknown	N/A	TypeII	9.1e-273	NA
AFS062254_96_E6_140514_PROKKA_contig106_lantipeptide1	AFS062254	Bacillus_mycoides	Cereus	0	lanthipeptide	unknown	N/A	Unclassified	N/A	NA
AFS062254_96_E6_140514_PROKKA_contig63_lantipeptide1	AFS062254	Bacillus_mycoides	Cereus	10	lanthipeptide	unknown	N/A	TypeII	5.4e-273	NA
AFS040661_96_F6_140514_PROKKA_contig15_lantipeptide1	AFS040661	Bacillus_thuringiensis	Cereus	3	lanthipeptide	unknown	N/A	TypeII	1.7e-228	36.6051
AFS040661_96_F6_140514_PROKKA_contig26_lantipeptide1	AFS040661	Bacillus_thuringiensis	Cereus	4	lanthipeptide	unknown	N/A	TypeII	4.2e-294	0
AFS085794_96_G6_140514_PROKKA_contig105_lantipeptide1	AFS085794	Bacillus_cereus	Cereus	72	lanthipeptide	unknown	N/A	TypeII	4.1e-255	85.5253
AFS085794_96_G6_140514_PROKKA_contig35_hypothetical_protein1	AFS085794	Bacillus_cereus	Cereus	56	lanthipeptide	unknown	N/A	TypeI	2.5e-259	nd
AFS085794_96_G6_140514_PROKKA_contig63_lantipeptide1	AFS085794	Bacillus_cereus	Cereus	71	lanthipeptide	unknown	N/A	TypeII	9.1e-162	84.1357
AFS028516_96_H6_140514_PROKKA_contig30_lantipeptide1	AFS028516	Bacillus_cereus	Cereus	44	lanthipeptide	unknown	N/A	TypeII	1.1e-143	100
AFS027250_96_A7_140514_PROKKA_contig24_lantipeptide1	AFS027250	Bacillus_thuringiensis	Cereus	54	lanthipeptide	unknown	N/A	TypeI	8.9e-285	56.4558
AFS027250_96_A7_140514_PROKKA_contig50_lantipeptide1	AFS027250	Bacillus_thuringiensis	Cereus	62	lanthipeptide	unknown	N/A	TypeI	2.4e-294	93.6152
AFS094730_96_C8_140514_PROKKA_contig14_lantipeptide1	AFS094730	Bacillus_thuringiensis	Cereus	4	lanthipeptide	unknown	N/A	TypeII	4.2e-294	28.0335
AFS094730_96_C8_140514_PROKKA_contig18_lantipeptide1	AFS094730	Bacillus_thuringiensis	Cereus	3	lanthipeptide	unknown	N/A	TypeII	1.7e-228	79.2749
AFS080033_96_D8_140514_PROKKA_contig41_hypothetical_protein1	AFS080033	Bacillus_cereus	Cereus	10	lanthipeptide	unknown	N/A	TypeII	5.7e-275	nd
AFS080033_96_D8_140514_PROKKA_contig41_lantipeptide1	AFS080033	Bacillus_cereus	Cereus	73	lanthipeptide	unknown	N/A	TypeII	3e-275	29.2246
AFS027646_96_F9_140514_PROKKA_contig19_lantipeptide1	AFS027646	Bacillus_cereus	Cereus	19	lanthipeptide	unknown	N/A	TypeII	2.7e-142	NA
AFS054835_96_G9_140514_PROKKA_contig69_lantipeptide1	AFS054835	Bacillus_thuringiensis	Cereus	14	lanthipeptide	unknown	N/A	TypeII	1.2e-224	99.9904
AFS022598_96_A10_140514_PROKKA_contig46_lantipeptide1	AFS022598	Bacillus_mycoides	Cereus	40	lanthipeptide	unknown	N/A	TypeII	9.1e-273	NA
AFS022598_96_A10_140514_PROKKA_contig60_lantipeptide1	AFS022598	Bacillus_mycoides	Cereus	10	lanthipeptide	unknown	N/A	TypeII	5.4e-273	NA
AFS048014_96_F10_140514_PROKKA_contig9_lantipeptide1	AFS048014	Bacillus_thuringiensis	Cereus	37	lanthipeptide	unknown	N/A	TypeII	3.6e-282	77.5165
AFS010823_96_B11_140514_PROKKA_contig1_lantipeptide1	AFS010823	Bacillus_thuringiensis	Cereus	5	lanthipeptide	unknown	N/A	TypeI	0	71.2174
AFS010823_96_B11_140514_PROKKA_contig59_lantipeptide1	AFS010823	Bacillus_thuringiensis	Cereus	0	lanthipeptide	unknown	N/A	TypeII	3.2e-301	66.0022
AFS021943_96_D11_140514_PROKKA_contig36_lantipeptide1	AFS021943	Bacillus_cereus	Cereus	13	lanthipeptide	unknown	N/A	Unclassified	N/A	85.8953
AFS021943_96_D11_140514_PROKKA_contig41_lantipeptide1	AFS021943	Bacillus_cereus	Cereus	12	lanthipeptide	unknown	N/A	TypeII	0	67.5807
AFS041274_96_E11_140514_PROKKA_contig3_lantipeptide1	AFS041274	Bacillus_cereus	Cereus	19	lanthipeptide	unknown	N/A	TypeII	2.7e-142	54.6488
AFS028766_96_A1_140514_PROKKA_contig99_lantipeptide1	AFS028766	Bacillus_mycoides	Cereus	74	lanthipeptide	unknown	N/A	TypeII	2.6e-294	100
AFS072084_96_B1_140514_PROKKA_contig12_lantipeptide1	AFS072084	Bacillus_anthracis	Cereus	22	lanthipeptide	unknown	N/A	TypeII	1.7e-228	100
AFS069568_117_E1_140618_PROKKA_contig28_lantipeptide1	AFS069568	Bacillus_megaterium	Flexus	36	lanthipeptide	unknown	N/A	TypeII	1.2e-226	100
AFS049152_101_C1_140514_PROKKA_contig63_lantipeptide1	AFS049152	Bacillus_thuringiensis	Cereus	0	lanthipeptide	unknown	N/A	TypeII	0	91.9054
AFS070292_98_C1_140514_PROKKA_contig12_hypothetical_protein1	AFS070292	Bacillus_cereus	Cereus	10	lanthipeptide	unknown	N/A	TypeII	4e-277	nd
AFS070292_98_C1_140514_PROKKA_contig12_lantipeptide1	AFS070292	Bacillus_cereus	Cereus	75	lanthipeptide	unknown	N/A	TypeII	6.3e-276	NA
AFS071406_98_A2_140514_PROKKA_contig35_hypothetical_protein1	AFS071406	Bacillus_cereus	Cereus	10	lanthipeptide	unknown	N/A	TypeII	4e-277	nd
AFS071406_98_A2_140514_PROKKA_contig35_lantipeptide1	AFS071406	Bacillus_cereus	Cereus	75	lanthipeptide	unknown	N/A	TypeII	3.5e-276	80.5483
AFS037117_98_E2_140514_PROKKA_contig10_lantipeptide1	AFS037117	Bacillus_mycoides	Cereus	74	lanthipeptide	unknown	N/A	TypeII	2.6e-294	NA
AFS049531_98_F2_140514_PROKKA_contig32_lantipeptide1	AFS049531	Bacillus_mycoides	Cereus	10	lanthipeptide	unknown	N/A	TypeII	3.9e-272	96.4936
AFS049531_98_F2_140514_PROKKA_contig48_lantipeptide1	AFS049531	Bacillus_mycoides	Cereus	41	lanthipeptide	unknown	N/A	TypeII	6.9e-275	83.2008
AFS042788_98_G2_140514_PROKKA_contig8_lantipeptide1	AFS042788	Bacillus_mycoides	Cereus	74	lanthipeptide	unknown	N/A	TypeII	2.6e-294	100
AFS088016_98_C4_140514_PROKKA_contig20_thiopeptide1	AFS088016	Bacillus_thuringiensis	Cereus	76	thiopeptide	unknown	N/A	N/A	N/A	59.4338
AFS088016_98_C4_140514_PROKKA_contig28_lantipeptide1	AFS088016	Bacillus_thuringiensis	Cereus	77	lanthipeptide	unknown	N/A	TypeII	3.8e-164	0
AFS057725_98_C5_140514_PROKKA_contig9_lantipeptide1	AFS057725	Bacillus_cereus	Cereus	29	lanthipeptide	unknown	N/A	TypeI	3.8e-265	55.8865
AFS065668_98_B6_140514_PROKKA_contig26_lantipeptide1	AFS065668	Bacillus_mycoides	Cereus	40	lanthipeptide	unknown	N/A	TypeII	2.9e-275	100
AFS065668_98_B6_140514_PROKKA_contig58_lantipeptide1	AFS065668	Bacillus_mycoides	Cereus	10	lanthipeptide	unknown	N/A	TypeII	3.4e-272	100
AFS004741_98_C6_140514_PROKKA_contig61_lantipeptide1	AFS004741	Bacillus_mycoides	Cereus	10	lanthipeptide	unknown	N/A	TypeII	3.9e-272	95.1819
AFS004741_98_C6_140514_PROKKA_contig70_lantipeptide1	AFS004741	Bacillus_mycoides	Cereus	41	lanthipeptide	unknown	N/A	TypeII	6.9e-275	97.3473
AFS044547_98_E6_140514_PROKKA_contig15_lantipeptide1	AFS044547	Bacillus_cereus	Cereus	58	lanthipeptide	unknown	N/A	TypeI	6.9e-274	NA
AFS044547_98_E6_140514_PROKKA_contig3_lantipeptide1	AFS044547	Bacillus_cereus	Cereus	14	lanthipeptide	unknown	N/A	TypeII	9.8e-225	NA
AFS088507_98_G6_140514_PROKKA_contig17_lantipeptide1	AFS088507	Bacillus_thuringiensis	Cereus	54	lanthipeptide	unknown	N/A	TypeII	6.9e-22	100
AFS088507_98_G6_140514_PROKKA_contig49_lantipeptide1	AFS088507	Bacillus_thuringiensis	Cereus	53	lanthipeptide	unknown	N/A	TypeI	2.4e-294	59.8956
AFS050681_98_H6_140514_PROKKA_contig63_Lanthionine_synthetase_C_like_protein1	AFS050681	Bacillus_cereus	Cereus	78	lanthipeptide	unknown	N/A	TypeII	9.8e-276	nd
AFS050681_98_H6_140514_PROKKA_contig63_lantipeptide1	AFS050681	Bacillus_cereus	Cereus	10	lanthipeptide	unknown	N/A	TypeII	2e-275	90.2109
AFS008599_98_C7_140514_PROKKA_contig9_lantipeptide1	AFS008599	Bacillus_mycoides	Cereus	74	lanthipeptide	unknown	N/A	TypeII	2.6e-294	100
AFS068816_98_D7_140514_PROKKA_contig40_lantipeptide1	AFS068816	Bacillus_mycoides	Cereus	40	lanthipeptide	unknown	N/A	TypeII	2.9e-275	NA
AFS068816_98_D7_140514_PROKKA_contig62_lantipeptide1	AFS068816	Bacillus_mycoides	Cereus	10	lanthipeptide	unknown	N/A	TypeII	3.4e-272	NA
AFS024178_98_E7_140514_PROKKA_contig101_lantipeptide1	AFS024178	Bacillus_mycoides	Cereus	40	lanthipeptide	unknown	N/A	TypeII	2.9e-275	NA
AFS024178_98_E7_140514_PROKKA_contig120_lantipeptide1	AFS024178	Bacillus_mycoides	Cereus	10	lanthipeptide	unknown	N/A	TypeII	3.4e-272	NA
AFS094862_98_G7_140514_PROKKA_contig21_lantipeptide1	AFS094862	Bacillus_cereus	Cereus	101	lanthipeptide	unknown	N/A	TypeII	1.1e-224	99.0665
AFS023732_98_A8_140514_PROKKA_contig15_lantipeptide1	AFS023732	Bacillus_cereus	Cereus	0	lanthipeptide	unknown	N/A	TypeI	2.4e-32	82.3447
AFS018617_98_B9_140514_PROKKA_contig36_lantipeptide1	AFS018617	Bacillus_thuringiensis	Cereus	4	lanthipeptide	unknown	N/A	TypeII	2.2e-293	0
AFS055090_98_F9_140514_PROKKA_contig32_lantipeptide1	AFS055090	Bacillus_cereus	Cereus	7	lanthipeptide	unknown	N/A	TypeII	6.6e-142	69.1589
AFS024540_98_A10_140514_PROKKA_contig2_lantipeptide1	AFS024540	Bacillus_cereus	Cereus	44	lanthipeptide	unknown	N/A	TypeII	1.6e-143	100
AFS056801_98_B10_140514_PROKKA_contig54_lantipeptide1	AFS056801	Bacillus_mycoides	Cereus	41	lanthipeptide	unknown	N/A	TypeII	6.9e-275	NA
AFS056801_98_B10_140514_PROKKA_contig96_lantipeptide1	AFS056801	Bacillus_mycoides	Cereus	10	lanthipeptide	unknown	N/A	TypeII	3.9e-272	NA
AFS018958_98_C10_140514_PROKKA_contig100_lantipeptide1	AFS018958	Bacillus_mycoides	Cereus	10	lanthipeptide	unknown	N/A	TypeII	5.4e-273	70.448
AFS018958_98_C10_140514_PROKKA_contig103_lantipeptide1	AFS018958	Bacillus_mycoides	Cereus	40	lanthipeptide	unknown	N/A	TypeII	9.1e-273	99.9647
AFS018958_98_C10_140514_PROKKA_contig152_lantipeptide1	AFS018958	Bacillus_mycoides	Cereus	52	lanthipeptide	unknown	N/A	Unclassified	N/A	100
AFS056690_98_E10_140514_PROKKA_contig151_lantipeptide1	AFS056690	Bacillus_mycoides	Cereus	41	lanthipeptide	unknown	N/A	TypeII	6.9e-275	97.4153
AFS056690_98_E10_140514_PROKKA_contig33_lantipeptide1	AFS056690	Bacillus_mycoides	Cereus	10	lanthipeptide	unknown	N/A	TypeII	3.9e-272	100
AFS047869_98_F10_140514_PROKKA_contig54_lantipeptide1	AFS047869	Bacillus_mycoides	Cereus	10	lanthipeptide	unknown	N/A	TypeII	4.3e-273	100
AFS047869_98_F10_140514_PROKKA_contig61_lantipeptide1	AFS047869	Bacillus_mycoides	Cereus	41	lanthipeptide	unknown	N/A	TypeII	1.4e-276	83.7416
AFS055677_98_A11_140514_PROKKA_contig47_Lantibiotic_lichenicidin_VK21_A2_precursor1	AFS055677	Bacillus_cereus	Cereus	10	lanthipeptide	unknown	N/A	TypeII	2e-275	nd
AFS055677_98_A11_140514_PROKKA_contig47_lantipeptide1	AFS055677	Bacillus_cereus	Cereus	32	lanthipeptide	unknown	N/A	TypeII	9.8e-276	84.0353
AFS014408_98_D11_140514_PROKKA_contig16_lantipeptide1	AFS014408	Bacillus_mycoides	Cereus	49	lanthipeptide	unknown	N/A	TypeII	5.9e-143	100
AFS014408_98_D11_140514_PROKKA_contig65_lantipeptide1	AFS014408	Bacillus_mycoides	Cereus	79	lanthipeptide	unknown	N/A	TypeIV	1.6e-41	64.2503
AFS014408_98_D11_140514_PROKKA_contig88_lantipeptide1	AFS014408	Bacillus_mycoides	Cereus	103	lanthipeptide	unknown	N/A	TypeI	0	83.147
AFS025510_98_H11_140514_PROKKA_contig47_lantipeptide1	AFS025510	Bacillus_thuringiensis	Cereus	4	lanthipeptide	unknown	N/A	TypeII	2.2e-293	NA
AFS036383_98_G3_140514_PROKKA_contig3_lantipeptide1	AFS036383	Bacillus_thuringiensis	Cereus	4	lanthipeptide	unknown	N/A	TypeII	2.2e-293	72.6836
AFS043063_98_E11_140514_PROKKA_contig34_lantipeptide1	AFS043063	Bacillus_thuringiensis	Cereus	23	lanthipeptide	unknown	N/A	TypeII	4.3e-252	100
AFS076262_98_F11_140514_PROKKA_contig30_Surfactin_synthase_thioesterase_subunit1	AFS076262	Bacillus_thuringiensis	Cereus	47	lanthipeptide	unknown	N/A	TypeII	6.9e-292	nd
AFS076262_98_F11_140514_PROKKA_contig46_lantipeptide1	AFS076262	Bacillus_thuringiensis	Cereus	3	lanthipeptide	unknown	N/A	TypeII	1.7e-228	86.1249
AFS076262_98_F11_140514_PROKKA_contig51_lantipeptide1	AFS076262	Bacillus_thuringiensis	Cereus	49	lanthipeptide	unknown	N/A	TypeII	5.3e-145	99.9938
AFS076262_98_F11_140514_PROKKA_contig78_lantipeptide1	AFS076262	Bacillus_thuringiensis	Cereus	25	lanthipeptide	unknown	N/A	TypeII	8.2e-223	99.3348
AFS071099_98_B12_140514_PROKKA_contig29_lantipeptide1	AFS071099	Bacillus_cereus	Cereus	9	lanthipeptide	unknown	N/A	TypeII	1e-274	32.6523
AFS071099_98_B12_140514_PROKKA_contig29_Transcriptional_activator_NprA1	AFS071099	Bacillus_cereus	Cereus	10	lanthipeptide	unknown	N/A	TypeII	3.3e-274	nd
AFS007279_99_E3_140514_PROKKA_contig24_lantipeptide1	AFS007279	Bacillus_cereus	Cereus	45	lanthipeptide	unknown	N/A	TypeII	4.8e-220	81.0573
AFS007279_99_E3_140514_PROKKA_contig34_lantipeptide1	AFS007279	Bacillus_cereus	Cereus	42	lanthipeptide	unknown	N/A	TypeII	1e-276	79.8293
AFS074688_99_G3_140514_PROKKA_contig137_lantipeptide1	AFS074688	Bacillus_mycoides	Cereus	40	lanthipeptide	unknown	N/A	TypeII	6.9e-275	90.0477
AFS074688_99_G3_140514_PROKKA_contig72_lantipeptide1	AFS074688	Bacillus_mycoides	Cereus	10	lanthipeptide	unknown	N/A	TypeII	3.9e-272	100
AFS098399_102_D4_140514_PROKKA_contig21_lantipeptide1	AFS098399	Bacillus_thuringiensis	Cereus	5	lanthipeptide	unknown	N/A	TypeI	0	61.2183
AFS098399_102_D4_140514_PROKKA_contig51_lantipeptide1	AFS098399	Bacillus_thuringiensis	Cereus	6	lanthipeptide	unknown	N/A	TypeI	1.6e-119	84.5601
AFS082683_99_G5_140514_PROKKA_contig32_lantipeptide1	AFS082683	Bacillus_cereus	Cereus	80	lanthipeptide	unknown	N/A	TypeII	3.9e-276	75.456
AFS052676_99_E7_140514_PROKKA_contig2_FR47_like_protein1	AFS052676	Bacillus_thuringiensis	Cereus	35	lanthipeptide	unknown	N/A	TypeI	0	nd
AFS052676_99_E7_140514_PROKKA_contig57_lantipeptide1	AFS052676	Bacillus_thuringiensis	Cereus	21	lanthipeptide	unknown	N/A	TypeII	8.5e-219	60.6651
AFS016448_99_B9_140514_PROKKA_contig59_lantipeptide1	AFS016448	Bacillus_cereus	Cereus	8	lanthipeptide	unknown	N/A	TypeII	8e-109	100
AFS082731_99_E8_140514_PROKKA_contig41_lantipeptide1	AFS082731	Bacillus_cereus	Cereus	97	lanthipeptide	known	Mersacidin	TypeII	9.1e-300	100
AFS012232_99_F8_140514_PROKKA_contig109_lantipeptide1	AFS012232	Bacillus_thuringiensis	Cereus	81	lanthipeptide	unknown	N/A	TypeII	3.9e-224	100
AFS016553_99_G10_140514_PROKKA_contig71_lantipeptide1	AFS016553	Bacillus_cereus	Cereus	42	lanthipeptide	unknown	N/A	TypeII	6.5e-277	93.5246
AFS015248_99_G12_140514_PROKKA_contig23_lantipeptide1	AFS015248	Bacillus_anthracis	Cereus	42	lanthipeptide	unknown	N/A	TypeII	2.8e-277	54.3426
AFS015248_99_G12_140514_PROKKA_contig37_thiopeptide1	AFS015248	Bacillus_anthracis	Cereus	39	thiopeptide	unknown	N/A	N/A	N/A	100
AFS090953_100_D1_140514_PROKKA_contig33_lantipeptide1	AFS090953	Bacillus_cereus	Cereus	7	lanthipeptide	unknown	N/A	TypeII	6.6e-142	73.5727
AFS093610_100_C2_140514_PROKKA_contig27_lantipeptide1	AFS093610	Bacillus_cereus	Cereus	82	lanthipeptide	unknown	N/A	TypeII	3.3e-284	100
AFS042818_100_E3_140514_PROKKA_contig24_lantipeptide1	AFS042818	Bacillus_cereus	Cereus	49	lanthipeptide	unknown	N/A	TypeII	5.7e-142	74.2149
AFS075396_100_E11_140514_PROKKA_contig31_lantipeptide1	AFS075396	Bacillus_thuringiensis	Cereus	22	lanthipeptide	unknown	N/A	TypeII	1.7e-228	59.2273
AFS075396_100_E11_140514_PROKKA_contig4_lantipeptide1	AFS075396	Bacillus_thuringiensis	Cereus	4	lanthipeptide	unknown	N/A	TypeII	4.2e-294	0
AFS073530_100_C12_140514_PROKKA_contig2_FR47_like_protein1	AFS073530	Bacillus_thuringiensis	Cereus	5	lanthipeptide	unknown	N/A	TypeI	0	nd
AFS099780_113_C1_140604_PROKKA_contig9_lantipeptide1	AFS099780	Bacillus_megaterium	Flexus	35	lanthipeptide	unknown	N/A	TypeI	0	0
AFS029632_113_E1_140604_PROKKA_contig15_lantipeptide1	AFS029632	Bacillus_megaterium	Flexus	35	lanthipeptide	unknown	N/A	TypeI	0	0
AFS090509_113_G1_140604_PROKKA_contig28_lantipeptide1	AFS090509	Bacillus_megaterium	Flexus	35	lanthipeptide	unknown	N/A	TypeI	0	86.9579
AFS032489_113_H1_140604_PROKKA_contig3_lantipeptide1	AFS032489	Bacillus_megaterium	Flexus	35	lanthipeptide	unknown	N/A	TypeI	0	0
AFS086585_113_B2_140604_PROKKA_contig4_lantipeptide1	AFS086585	Bacillus_megaterium	Flexus	35	lanthipeptide	unknown	N/A	TypeI	0	92.8117
AFS056967_113_H8_140604_PROKKA_contig8_lantipeptide1	AFS056967	Bacillus_megaterium	Flexus	35	lanthipeptide	unknown	N/A	TypeI	0	96.3705
AFS049113_113_B10_140604_PROKKA_contig25_lantipeptide1	AFS049113	Bacillus_megaterium	Flexus	35	lanthipeptide	unknown	N/A	TypeI	0	99.9937
AFS008968_113_G10_140604_PROKKA_contig30_lantipeptide1	AFS008968	Bacillus_megaterium	Flexus	35	lanthipeptide	unknown	N/A	TypeI	0	0
AFS042932_113_A11_140604_PROKKA_contig2_lantipeptide1	AFS042932	Bacillus_megaterium	Flexus	35	lanthipeptide	unknown	N/A	TypeI	0	90.4708
AFS042932_113_A11_140604_PROKKA_contig55_lantipeptide1	AFS042932	Bacillus_megaterium	Flexus	0	lanthipeptide	unknown	N/A	Unclassified	N/A	100
AFS085357_113_H12_140604_PROKKA_contig46_lantipeptide1	AFS085357	Bacillus_megaterium	Flexus	35	lanthipeptide	unknown	N/A	TypeI	0	99.9937
AFS064200_99_C1_140514_PROKKA_contig2_lantipeptide1	AFS064200	Bacillus_cereus	Cereus	67	lanthipeptide	unknown	N/A	TypeII	4.4e-276	99.9227
AFS002757_99_E1_140514_PROKKA_contig27_lantipeptide1	AFS002757	Bacillus_cereus	Cereus	47	lanthipeptide	unknown	N/A	TypeII	3.9e-290	82.9488
AFS050027_99_F3_140514_PROKKA_contig13_Lantibiotic_lichenicidin_VK21_A2_precursor1	AFS050027	Bacillus_cereus	Cereus	10	lanthipeptide	unknown	N/A	TypeII	1.9e-277	nd
AFS050027_99_F3_140514_PROKKA_contig13_lantipeptide1	AFS050027	Bacillus_cereus	Cereus	32	lanthipeptide	unknown	N/A	TypeII	1.1e-275	84.2345
AFS005149_99_A5_140514_PROKKA_contig110_lantipeptide1	AFS005149	Bacillus_mycoides	Cereus	62	lanthipeptide	unknown	N/A	TypeI	1.2e-298	74.8351
AFS005149_99_A5_140514_PROKKA_contig184_lantipeptide1	AFS005149	Bacillus_mycoides	Cereus	63	lanthipeptide	unknown	N/A	TypeII	4.2e-22	100
AFS026857_99_D5_140514_PROKKA_contig25_lantipeptide1	AFS026857	Bacillus_mycoides	Cereus	10	lanthipeptide	unknown	N/A	TypeII	3.9e-272	94.7755
AFS026857_99_D5_140514_PROKKA_contig78_lantipeptide1	AFS026857	Bacillus_mycoides	Cereus	40	lanthipeptide	unknown	N/A	TypeII	6.9e-275	100
AFS074519_99_F5_140514_PROKKA_contig32_lantipeptide1	AFS074519	Bacillus_mycoides	Cereus	74	lanthipeptide	unknown	N/A	TypeII	2.6e-294	100
AFS086794_99_A6_140514_PROKKA_contig130_lantipeptide1	AFS086794	Bacillus_mycoides	Cereus	41	lanthipeptide	unknown	N/A	TypeII	1.4e-272	25.8456
AFS086794_99_A6_140514_PROKKA_contig65_lantipeptide1	AFS086794	Bacillus_mycoides	Cereus	10	lanthipeptide	unknown	N/A	TypeII	5.4e-273	100
AFS016726_99_F6_140514_PROKKA_contig2_lantipeptide1	AFS016726	Bacillus_cereus	Cereus	75	lanthipeptide	unknown	N/A	TypeII	9.8e-276	58.0349
AFS016726_99_F6_140514_PROKKA_contig2_Transcriptional_activator_NprA1	AFS016726	Bacillus_cereus	Cereus	10	lanthipeptide	unknown	N/A	TypeII	2e-275	nd
AFS077796_99_C9_140514_PROKKA_contig73_lantipeptide1	AFS077796	Bacillus_mycoides	Cereus	41	lanthipeptide	unknown	N/A	TypeII	1.4e-272	92.6308
AFS077796_99_C9_140514_PROKKA_contig8_lantipeptide1	AFS077796	Bacillus_mycoides	Cereus	10	lanthipeptide	unknown	N/A	TypeII	5.4e-273	92.299
AFS095077_99_D9_140514_PROKKA_contig77_lantipeptide1	AFS095077	Bacillus_mycoides	Cereus	10	lanthipeptide	unknown	N/A	TypeII	3.9e-272	100
AFS095077_99_D9_140514_PROKKA_contig95_lantipeptide1	AFS095077	Bacillus_mycoides	Cereus	40	lanthipeptide	unknown	N/A	TypeII	6.9e-275	99.9921
AFS098564_99_E9_140514_PROKKA_contig31_lantipeptide1	AFS098564	Bacillus_sp	Other	40	lanthipeptide	unknown	N/A	TypeII	3.9e-274	97.8812
AFS098564_99_E9_140514_PROKKA_contig49_lantipeptide1	AFS098564	Bacillus_sp	Other	10	lanthipeptide	unknown	N/A	TypeII	9.3e-272	100
AFS098564_99_E9_140514_PROKKA_contig53_lantipeptide1	AFS098564	Bacillus_sp	Other	0	lanthipeptide	unknown	N/A	Unclassified	N/A	0
AFS033387_99_H9_140514_PROKKA_contig7_thiopeptide1	AFS033387	Bacillus_cereus	Cereus	43	thiopeptide	unknown	N/A	N/A	N/A	99.995
AFS086955_99_B11_140514_PROKKA_contig36_hypothetical_protein1	AFS086955	Bacillus_cereus	Cereus	10	lanthipeptide	unknown	N/A	TypeII	4e-277	nd
AFS086955_99_B11_140514_PROKKA_contig36_lantipeptide1	AFS086955	Bacillus_cereus	Cereus	75	lanthipeptide	unknown	N/A	TypeII	3.5e-276	64.9113
AFS039661_99_C11_140514_PROKKA_contig5_lantipeptide1	AFS039661	Bacillus_cereus	Cereus	31	lanthipeptide	unknown	N/A	TypeII	3.9e-276	89.7122
AFS061705_99_H11_140514_PROKKA_contig5_lantipeptide1	AFS061705	Bacillus_cereus	Cereus	19	lanthipeptide	unknown	N/A	TypeII	6.6e-142	NA
AFS080002_99_E12_140514_PROKKA_contig11_lantipeptide1	AFS080002	Bacillus_cereus	Cereus	31	lanthipeptide	unknown	N/A	TypeII	4.4e-276	99.9892
AFS099341_102_E1_140514_PROKKA_contig16_lantipeptide1	AFS099341	Bacillus_thuringiensis	Cereus	5	lanthipeptide	unknown	N/A	TypeI	0	76.6772
AFS099341_102_E1_140514_PROKKA_contig47_lantipeptide1	AFS099341	Bacillus_thuringiensis	Cereus	26	lanthipeptide	unknown	N/A	TypeI	9.4e-286	90.4435
AFS099341_102_E1_140514_PROKKA_contig62_lantipeptide1	AFS099341	Bacillus_thuringiensis	Cereus	6	lanthipeptide	unknown	N/A	TypeI	5e-120	99.2215
AFS067803_102_F1_140514_PROKKA_contig81_lantipeptide1	AFS067803	Bacillus_cereus	Cereus	83	lanthipeptide	unknown	N/A	TypeIV	5.3e-195	58.0854
AFS001991_102_A3_140514_PROKKA_contig21_lantipeptide1	AFS001991	Bacillus_thuringiensis	Cereus	5	lanthipeptide	unknown	N/A	TypeI	0	44.4326
AFS001991_102_A3_140514_PROKKA_contig30_lantipeptide1	AFS001991	Bacillus_thuringiensis	Cereus	6	lanthipeptide	unknown	N/A	TypeI	5e-120	83.4845
AFS098217_102_C3_140514_PROKKA_contig13_lantipeptide1	AFS098217	Bacillus_mycoides	Cereus	70	lanthipeptide	unknown	N/A	TypeII	4e-297	78.4047
AFS092012_102_E3_140514_PROKKA_contig10_lantipeptide1	AFS092012	Bacillus_mycoides	Cereus	70	lanthipeptide	unknown	N/A	TypeII	4e-297	4.19694
AFS074868_102_C4_140514_PROKKA_contig49_lantipeptide1	AFS074868	Bacillus_cereus	Cereus	44	lanthipeptide	unknown	N/A	TypeII	1.6e-143	99.9733
AFS095788_102_E4_140514_PROKKA_contig125_lantipeptide1	AFS095788	Bacillus_thuringiensis	Cereus	14	lanthipeptide	unknown	N/A	TypeII	1.2e-224	100
AFS079389_102_H4_140514_PROKKA_contig2_lantipeptide1	AFS079389	Bacillus_cereus	Cereus	0	lanthipeptide	unknown	N/A	TypeII	2.7e-156	83.0345
AFS044782_102_C5_140514_PROKKA_contig15_lantipeptide1	AFS044782	Bacillus_cereus	Cereus	84	lanthipeptide	unknown	N/A	TypeII	8.3e-249	80.8502
AFS097514_102_E5_140514_PROKKA_contig29_lantipeptide1	AFS097514	Bacillus_thuringiensis	Cereus	49	lanthipeptide	unknown	N/A	TypeII	3.1e-144	100
AFS097514_102_E5_140514_PROKKA_contig61_lantipeptide1	AFS097514	Bacillus_thuringiensis	Cereus	5	lanthipeptide	unknown	N/A	TypeI	0	70.662
AFS037265_102_B6_140514_PROKKA_contig118_lantipeptide1	AFS037265	Bacillus_mycoides	Cereus	10	lanthipeptide	unknown	N/A	TypeII	1.6e-272	100
AFS037265_102_B6_140514_PROKKA_contig30_lantipeptide1	AFS037265	Bacillus_mycoides	Cereus	85	lanthipeptide	unknown	N/A	TypeII	1.1e-272	100
AFS052794_102_F6_140514_PROKKA_contig15_lantipeptide1	AFS052794	Bacillus_thuringiensis	Cereus	35	lanthipeptide	unknown	N/A	TypeI	0	59.3258
AFS052794_102_F6_140514_PROKKA_contig46_lantipeptide1	AFS052794	Bacillus_thuringiensis	Cereus	86	lanthipeptide	unknown	N/A	Unclassified	N/A	38.4464
AFS055470_102_D7_140514_PROKKA_contig12_lantipeptide1	AFS055470	Bacillus_thuringiensis	Cereus	3	lanthipeptide	unknown	N/A	TypeII	1.7e-228	99.9958
AFS055470_102_D7_140514_PROKKA_contig2_lantipeptide1	AFS055470	Bacillus_thuringiensis	Cereus	4	lanthipeptide	unknown	N/A	TypeII	4.2e-294	0
AFS022028_102_B8_140514_PROKKA_contig12_lantipeptide1	AFS022028	Bacillus_thuringiensis	Cereus	4	lanthipeptide	unknown	N/A	TypeII	4.2e-294	0
AFS022028_102_B8_140514_PROKKA_contig50_lantipeptide1	AFS022028	Bacillus_thuringiensis	Cereus	22	lanthipeptide	unknown	N/A	TypeII	1.7e-228	55.9625
AFS047607_102_C8_140514_PROKKA_contig35_lantipeptide1	AFS047607	Bacillus_thuringiensis	Cereus	10	lanthipeptide	unknown	N/A	TypeII	3.4e-274	NA
AFS047607_102_C8_140514_PROKKA_contig36_lantipeptide1	AFS047607	Bacillus_thuringiensis	Cereus	85	lanthipeptide	unknown	N/A	TypeII	1.2e-277	NA
AFS019346_102_G8_140514_PROKKA_contig30_Lanthionine_synthetase_C_like_protein1	AFS019346	Bacillus_cereus	Cereus	0	lanthipeptide	unknown	N/A	TypeII	3e-275	nd
AFS019346_102_G8_140514_PROKKA_contig30_lantipeptide1	AFS019346	Bacillus_cereus	Cereus	10	lanthipeptide	unknown	N/A	TypeII	5.7e-275	89.201
AFS016962_102_B11_140514_PROKKA_contig39_lantipeptide1	AFS016962	Bacillus_cereus	Cereus	10	lanthipeptide	unknown	N/A	TypeII	3.6e-276	NA
AFS016962_102_B11_140514_PROKKA_contig46_lantipeptide1	AFS016962	Bacillus_cereus	Cereus	87	lanthipeptide	unknown	N/A	TypeII	1.9e-274	NA
AFS046754_95_B1_140514_PROKKA_contig4_lantipeptide1	AFS046754	Bacillus_cereus	Cereus	88	lanthipeptide	unknown	N/A	TypeII	4.7e-274	78.6301
AFS096926_95_C1_140514_PROKKA_contig24_lantipeptide1	AFS096926	Bacillus_cereus	Cereus	87	lanthipeptide	unknown	N/A	TypeII	1.9e-274	36.4857
AFS096926_95_C1_140514_PROKKA_contig44_lantipeptide1	AFS096926	Bacillus_cereus	Cereus	10	lanthipeptide	unknown	N/A	TypeII	3.6e-276	77.0606
AFS079194_95_E1_140514_PROKKA_contig75_lantipeptide1	AFS079194	Bacillus_cereus	Cereus	88	lanthipeptide	unknown	N/A	TypeII	4.7e-274	98.9432
AFS084980_95_H1_140514_PROKKA_contig27_lantipeptide1	AFS084980	Bacillus_cereus	Cereus	7	lanthipeptide	unknown	N/A	TypeII	2.4e-142	66.3794
AFS051073_95_A2_140514_PROKKA_contig51_lantipeptide1	AFS051073	Bacillus_cereus	Cereus	7	lanthipeptide	unknown	N/A	TypeII	2.4e-142	73.9496
AFS089031_95_E2_140514_PROKKA_contig119_thiopeptide_lantipeptide1	AFS089031	Bacillus_cereus	Cereus	16	thiopeptide	unknown	N/A	N/A	N/A	69.7959
AFS089031_95_E2_140514_PROKKA_contig189_lantipeptide1	AFS089031	Bacillus_cereus	Cereus	18	lanthipeptide	unknown	N/A	TypeII	1.7e-227	31.9237
AFS089031_95_E2_140514_PROKKA_contig32_thiopeptide_lantipeptide1	AFS089031	Bacillus_cereus	Cereus	17	thiopeptide	unknown	N/A	N/A	N/A	84.2714
AFS029052_95_G2_140514_PROKKA_contig128_lantipeptide1	AFS029052	Bacillus_cereus	Cereus	18	lanthipeptide	unknown	N/A	TypeII	1.7e-227	NA
AFS029052_95_G2_140514_PROKKA_contig255_thiopeptide_lantipeptide1	AFS029052	Bacillus_cereus	Cereus	89	thiopeptide	unknown	N/A	N/A	N/A	NA
AFS029052_95_G2_140514_PROKKA_contig56_thiopeptide_lantipeptide1	AFS029052	Bacillus_cereus	Cereus	16	thiopeptide	unknown	N/A	N/A	N/A	NA
AFS006512_95_E3_140514_PROKKA_contig1_lantipeptide1	AFS006512	Bacillus_cereus	Cereus	58	lanthipeptide	unknown	N/A	TypeI	6.9e-274	56.3678
AFS006512_95_E3_140514_PROKKA_contig100_lantipeptide1	AFS006512	Bacillus_cereus	Cereus	47	lanthipeptide	unknown	N/A	TypeII	3.7e-292	100
AFS024266_95_F3_140514_PROKKA_contig32_lantipeptide1	AFS024266	Bacillus_thuringiensis	Cereus	4	lanthipeptide	unknown	N/A	TypeII	2.2e-293	0
AFS083288_95_B4_140514_PROKKA_contig14_lantipeptide1	AFS083288	Bacillus_thuringiensis	Cereus	4	lanthipeptide	unknown	N/A	TypeII	1.5e-294	0
AFS031210_95_C4_140514_PROKKA_contig247_lantipeptide1	AFS031210	Bacillus_thuringiensis	Cereus	90	lanthipeptide	unknown	N/A	TypeI	1.6e-96	100
AFS031210_95_C4_140514_PROKKA_contig248_lantipeptide1	AFS031210	Bacillus_thuringiensis	Cereus	4	lanthipeptide	unknown	N/A	TypeII	3.6e-293	16.1785
AFS002415_95_F4_140514_PROKKA_contig1_Lantibiotic_lichenicidin_VK21_A1_precursor1	AFS002415	Bacillus_anthracis	Cereus	102	lanthipeptide	unknown	N/A	TypeII	7.8e-275	nd
AFS002415_95_F4_140514_PROKKA_contig1_lantipeptide1	AFS002415	Bacillus_anthracis	Cereus	10	lanthipeptide	unknown	N/A	TypeII	1.3e-274	95.0907
AFS035044_95_A5_140514_PROKKA_contig2_lantipeptide1	AFS035044	Bacillus_cereus	Cereus	4	lanthipeptide	unknown	N/A	TypeII	3.6e-293	36.5248
AFS078211_95_B5_140514_PROKKA_contig13_lantipeptide1	AFS078211	Bacillus_cereus	Cereus	4	lanthipeptide	unknown	N/A	TypeII	1.5e-293	38.5539
AFS004701_95_C5_140514_PROKKA_contig17_lantipeptide1	AFS004701	Bacillus_cereus	Cereus	4	lanthipeptide	unknown	N/A	TypeII	3.6e-293	22.5004
AFS067315_95_D5_140514_PROKKA_contig3_lantipeptide1	AFS067315	Bacillus_cereus	Cereus	58	lanthipeptide	unknown	N/A	TypeI	6.9e-274	40.2138
AFS067315_95_D5_140514_PROKKA_contig4_hypothetical_protein1	AFS067315	Bacillus_cereus	Cereus	24	lanthipeptide	unknown	N/A	TypeII	3.2e-292	nd
AFS032444_95_E5_140514_PROKKA_contig2_lantipeptide1	AFS032444	Bacillus_cereus	Cereus	4	lanthipeptide	unknown	N/A	TypeII	3.6e-293	36.5248
AFS062118_95_F5_140514_PROKKA_contig13_thiopeptide1	AFS062118	Bacillus_anthracis	Cereus	39	thiopeptide	unknown	N/A	N/A	N/A	100
AFS062118_95_F5_140514_PROKKA_contig45_lantipeptide1	AFS062118	Bacillus_anthracis	Cereus	42	lanthipeptide	unknown	N/A	TypeII	2.8e-277	41.1414
AFS025007_95_G5_140514_PROKKA_contig41_lantipeptide1	AFS025007	Bacillus_anthracis	Cereus	4	lanthipeptide	unknown	N/A	TypeII	4.7e-296	27.8798
AFS041580_95_D6_140514_PROKKA_contig52_thiopeptide1	AFS041580	Bacillus_anthracis	Cereus	39	thiopeptide	unknown	N/A	N/A	N/A	100
AFS001542_95_G6_140514_PROKKA_contig27_lantipeptide1	AFS001542	Bacillus_cereus	Cereus	4	lanthipeptide	unknown	N/A	TypeII	1.5e-293	26.6017
AFS034708_95_B7_140514_PROKKA_contig18_lantipeptide1	AFS034708	Bacillus_thuringiensis	Cereus	4	lanthipeptide	unknown	N/A	TypeII	8.8e-295	25.8608
AFS034708_95_B7_140514_PROKKA_contig225_lantipeptide1	AFS034708	Bacillus_thuringiensis	Cereus	0	lanthipeptide	unknown	N/A	TypeII	1.8e-221	0
AFS095703_95_C7_140514_PROKKA_contig10_lantipeptide1	AFS095703	Bacillus_cereus	Cereus	4	lanthipeptide	unknown	N/A	TypeII	1.5e-293	38.4935
AFS065770_95_D7_140514_PROKKA_contig44_lantipeptide1	AFS065770	Bacillus_cereus	Cereus	4	lanthipeptide	unknown	N/A	TypeII	1.5e-293	59.0121
AFS024693_95_C8_140514_PROKKA_contig27_lantipeptide1	AFS024693	Bacillus_cereus	Cereus	4	lanthipeptide	unknown	N/A	TypeII	1.5e-293	38.3573
AFS095018_95_F8_140514_PROKKA_contig4_lantipeptide1	AFS095018	Bacillus_cereus	Cereus	4	lanthipeptide	unknown	N/A	TypeII	1.5e-293	0
AFS015717_95_G8_140514_PROKKA_contig5_lantipeptide1	AFS015717	Bacillus_cereus	Cereus	4	lanthipeptide	unknown	N/A	TypeII	1.5e-293	0
AFS059960_95_D9_140514_PROKKA_contig163_lantipeptide1	AFS059960	Bacillus_cereus	Cereus	0	lanthipeptide	unknown	N/A	TypeII	9e-228	99.9687
AFS059960_95_D9_140514_PROKKA_contig204_thiopeptide_lantipeptide1	AFS059960	Bacillus_cereus	Cereus	17	thiopeptide	unknown	N/A	N/A	N/A	58.4062
AFS059960_95_D9_140514_PROKKA_contig58_thiopeptide1	AFS059960	Bacillus_cereus	Cereus	16	thiopeptide	unknown	N/A	N/A	N/A	37.5831
AFS088784_95_G9_140514_PROKKA_contig71_lantipeptide1	AFS088784	Bacillus_cereus	Cereus	29	lanthipeptide	unknown	N/A	TypeI	1.6e-263	100
AFS074515_95_C10_140514_PROKKA_contig49_lantipeptide1	AFS074515	Bacillus_cereus	Cereus	4	lanthipeptide	unknown	N/A	TypeII	1.5e-293	0
AFS055402_95_C11_140514_PROKKA_contig27_lantipeptide1	AFS055402	Bacillus_cereus	Cereus	10	lanthipeptide	unknown	N/A	TypeII	3.6e-276	89.1295
AFS055402_95_C11_140514_PROKKA_contig55_lantipeptide1	AFS055402	Bacillus_cereus	Cereus	0	lanthipeptide	unknown	N/A	TypeII	1.9e-274	78.3183
AFS075998_95_F11_140514_PROKKA_contig11_lantipeptide1	AFS075998	Bacillus_cereus	Cereus	35	lanthipeptide	unknown	N/A	TypeI	0	100
AFS097325_95_A12_140514_PROKKA_contig17_lantipeptide1	AFS097325	Bacillus_thuringiensis	Cereus	4	lanthipeptide	unknown	N/A	TypeII	2.2e-293	0
AFS085829_95_E12_140514_PROKKA_contig102_lantipeptide1	AFS085829	Bacillus_thuringiensis	Cereus	4	lanthipeptide	unknown	N/A	TypeII	1.2e-292	51.5815
AFS049141_104_B1_140523_PROKKA_contig12_lantipeptide1	AFS049141	Bacillus_cereus	Cereus	18	lanthipeptide	unknown	N/A	TypeII	3.1e-224	0
AFS084744_104_C1_140523_PROKKA_contig31_lantipeptide1	AFS084744	Bacillus_cereus	Cereus	25	lanthipeptide	unknown	N/A	TypeII	9.6e-222	69.7251
AFS084744_104_C1_140523_PROKKA_contig7_lantipeptide1	AFS084744	Bacillus_cereus	Cereus	58	lanthipeptide	unknown	N/A	TypeI	6.9e-274	34.8887
AFS098856_104_D1_140523_PROKKA_contig11_lantipeptide1	AFS098856	Bacillus_mycoides	Cereus	74	lanthipeptide	unknown	N/A	TypeII	2.6e-294	100
AFS009162_104_E1_140523_PROKKA_contig10_lantipeptide1	AFS009162	Bacillus_cereus	Cereus	91	lanthipeptide	unknown	N/A	TypeII	3.4e-184	81.69
AFS009162_104_E1_140523_PROKKA_contig45_lantipeptide1	AFS009162	Bacillus_cereus	Cereus	0	lanthipeptide	unknown	N/A	TypeI	6.7e-120	85.5154
AFS009162_104_E1_140523_PROKKA_contig9_lantipeptide1	AFS009162	Bacillus_cereus	Cereus	35	lanthipeptide	unknown	N/A	TypeI	0	91.3888
AFS045932_104_G1_140523_PROKKA_contig126_lantipeptide1	AFS045932	Bacillus_mycoides	Cereus	10	lanthipeptide	unknown	N/A	TypeII	5.4e-273	48.9011
AFS045932_104_G1_140523_PROKKA_contig195_lantipeptide1	AFS045932	Bacillus_mycoides	Cereus	0	lanthipeptide	unknown	N/A	Unclassified	N/A	0
AFS045932_104_G1_140523_PROKKA_contig55_lantipeptide1	AFS045932	Bacillus_mycoides	Cereus	40	lanthipeptide	unknown	N/A	TypeII	9.1e-273	84.2124
AFS065400_104_A2_140523_PROKKA_contig59_lantipeptide1	AFS065400	Bacillus_thuringiensis	Cereus	54	lanthipeptide	unknown	N/A	TypeI	5.5e-285	90.0311
AFS088431_104_C2_140523_PROKKA_contig15_lantipeptide1	AFS088431	Bacillus_cereus	Cereus	35	lanthipeptide	unknown	N/A	TypeI	0	100
AFS006579_104_D2_140523_PROKKA_contig6_lantipeptide1	AFS006579	Bacillus_cereus	Cereus	49	lanthipeptide	unknown	N/A	TypeII	6.6e-142	67.6918
AFS025735_104_G2_140523_PROKKA_contig3_lantipeptide1	AFS025735	Bacillus_cereus	Cereus	12	lanthipeptide	unknown	N/A	TypeII	0	61.4406
AFS025735_104_G2_140523_PROKKA_contig7_lantipeptide1	AFS025735	Bacillus_cereus	Cereus	13	lanthipeptide	unknown	N/A	Unclassified	N/A	87.5536
AFS089729_104_E3_140523_PROKKA_contig22_lantipeptide1	AFS089729	Bacillus_cereus	Cereus	19	lanthipeptide	unknown	N/A	TypeII	2.7e-142	43.843
AFS069374_104_F3_140523_PROKKA_contig163_lantipeptide1	AFS069374	Bacillus_mycoides	Cereus	0	lanthipeptide	unknown	N/A	Unclassified	N/A	NA
AFS069374_104_F3_140523_PROKKA_contig18_lantipeptide1	AFS069374	Bacillus_mycoides	Cereus	41	lanthipeptide	unknown	N/A	TypeII	9.1e-273	NA
AFS069374_104_F3_140523_PROKKA_contig62_lantipeptide1	AFS069374	Bacillus_mycoides	Cereus	10	lanthipeptide	unknown	N/A	TypeII	5.4e-273	NA
AFS058668_104_H3_140523_PROKKA_contig143_lantipeptide1	AFS058668	Bacillus_mycoides	Cereus	0	lanthipeptide	unknown	N/A	Unclassified	N/A	100
AFS058668_104_H3_140523_PROKKA_contig86_lantipeptide1	AFS058668	Bacillus_mycoides	Cereus	40	lanthipeptide	unknown	N/A	TypeII	1.1e-274	72.3255
AFS058668_104_H3_140523_PROKKA_contig90_lantipeptide1	AFS058668	Bacillus_mycoides	Cereus	10	lanthipeptide	unknown	N/A	TypeII	7.5e-272	62.7899
AFS076596_104_D4_140523_PROKKA_contig3_lantipeptide1	AFS076596	Bacillus_cereus	Cereus	92	lanthipeptide	unknown	N/A	TypeII	1.5e-292	90.4243
AFS018041_104_F4_140523_PROKKA_contig17_lantipeptide1	AFS018041	Bacillus_cereus	Cereus	4	lanthipeptide	unknown	N/A	TypeII	1.5e-293	0
AFS020602_104_G4_140523_PROKKA_contig146_lantipeptide1	AFS020602	Bacillus_thuringiensis	Cereus	56	lanthipeptide	unknown	N/A	TypeI	8.3e-79	100
AFS020602_104_G4_140523_PROKKA_contig273_lantipeptide1	AFS020602	Bacillus_thuringiensis	Cereus	0	lanthipeptide	unknown	N/A	Unclassified	N/A	0
AFS020602_104_G4_140523_PROKKA_contig338_lantipeptide1	AFS020602	Bacillus_thuringiensis	Cereus	0	lanthipeptide	unknown	N/A	Unclassified	N/A	0
AFS020602_104_G4_140523_PROKKA_contig347_lantipeptide1	AFS020602	Bacillus_thuringiensis	Cereus	0	lanthipeptide	unknown	N/A	Unclassified	N/A	0
AFS020602_104_G4_140523_PROKKA_contig74_lantipeptide1	AFS020602	Bacillus_thuringiensis	Cereus	57	lanthipeptide	unknown	N/A	TypeII	2.8e-143	100
AFS031814_104_E5_140523_PROKKA_contig4_lantipeptide1	AFS031814	Bacillus_thuringiensis	Cereus	4	lanthipeptide	unknown	N/A	TypeII	2.2e-293	0
AFS052350_104_A6_140523_PROKKA_contig31_lantipeptide1	AFS052350	Bacillus_cereus	Cereus	19	lanthipeptide	unknown	N/A	TypeII	2.7e-142	65.3209
AFS018975_104_B6_140523_PROKKA_contig11_lantipeptide1	AFS018975	Bacillus_mycoides	Cereus	62	lanthipeptide	unknown	N/A	TypeI	4.4e-299	93.8897
AFS057244_104_C6_140523_PROKKA_contig75_lantipeptide1	AFS057244	Bacillus_thuringiensis	Cereus	29	lanthipeptide	unknown	N/A	TypeI	5.8e-264	100
AFS032503_104_F6_140523_PROKKA_contig44_lantipeptide1	AFS032503	Bacillus_cereus	Cereus	12	lanthipeptide	unknown	N/A	TypeII	0	0
AFS032503_104_F6_140523_PROKKA_contig75_lantipeptide1	AFS032503	Bacillus_cereus	Cereus	13	lanthipeptide	unknown	N/A	Unclassified	N/A	100
AFS026918_104_G6_140523_PROKKA_contig26_Lanthionine_synthetase_C_like_protein1	AFS026918	Bacillus_cereus	Cereus	78	lanthipeptide	unknown	N/A	TypeII	9.8e-276	nd
AFS026918_104_G6_140523_PROKKA_contig26_lantipeptide1	AFS026918	Bacillus_cereus	Cereus	10	lanthipeptide	unknown	N/A	TypeII	2.8e-274	100
AFS084126_104_A7_140523_PROKKA_contig37_lantipeptide1	AFS084126	Bacillus_mycoides	Cereus	74	lanthipeptide	unknown	N/A	TypeII	2.6e-294	100
AFS091954_104_E7_140523_PROKKA_contig2_Lanthionine_synthetase_C_like_protein1	AFS091954	Bacillus_cereus	Cereus	75	lanthipeptide	unknown	N/A	TypeII	3.5e-276	nd
AFS091954_104_E7_140523_PROKKA_contig2_lantipeptide1	AFS091954	Bacillus_cereus	Cereus	10	lanthipeptide	unknown	N/A	TypeII	4e-277	100
AFS040610_104_F7_140523_PROKKA_contig6_lantipeptide1	AFS040610	Bacillus_cereus	Cereus	42	lanthipeptide	unknown	N/A	TypeII	1e-276	99.9927
AFS085854_104_B8_140523_PROKKA_contig40_lantipeptide1	AFS085854	Bacillus_cereus	Cereus	93	lanthipeptide	unknown	N/A	TypeII	3.5e-276	59.3074
AFS085854_104_B8_140523_PROKKA_contig40_Transcriptional_activator_NprA1	AFS085854	Bacillus_cereus	Cereus	10	lanthipeptide	unknown	N/A	TypeII	4e-277	nd
AFS086407_104_D8_140523_PROKKA_contig11_lantipeptide1	AFS086407	Bacillus_cereus	Cereus	58	lanthipeptide	unknown	N/A	TypeI	6.9e-274	34.8163
AFS086407_104_D8_140523_PROKKA_contig15_lantipeptide1	AFS086407	Bacillus_cereus	Cereus	25	lanthipeptide	unknown	N/A	TypeII	6.7e-222	84.3177
AFS009835_104_C9_140523_PROKKA_contig43_lantipeptide1	AFS009835	Bacillus_thuringiensis	Cereus	37	lanthipeptide	unknown	N/A	TypeII	3.6e-282	100
AFS017092_104_C10_140523_PROKKA_contig14_lantipeptide1	AFS017092	Bacillus_mycoides	Cereus	62	lanthipeptide	unknown	N/A	TypeI	1.2e-298	98.4668
AFS058541_104_D10_140523_PROKKA_contig26_lantipeptide1	AFS058541	Bacillus_cereus	Cereus	42	lanthipeptide	unknown	N/A	TypeII	1e-276	99.991
AFS060037_104_F10_140523_PROKKA_contig115_lantipeptide1	AFS060037	Bacillus_mycoides	Cereus	62	lanthipeptide	unknown	N/A	TypeI	4.4e-299	100
AFS077577_104_G10_140523_PROKKA_contig30_lantipeptide1	AFS077577	Bacillus_mycoides	Cereus	10	lanthipeptide	unknown	N/A	TypeII	5.4e-273	81.5095
AFS077577_104_G10_140523_PROKKA_contig67_lantipeptide1	AFS077577	Bacillus_mycoides	Cereus	41	lanthipeptide	unknown	N/A	TypeII	9.1e-273	87.3124
AFS039926_104_H10_140523_PROKKA_contig21_Lantibiotic_lichenicidin_VK21_A2_precursor1	AFS039926	Bacillus_cereus	Cereus	32	lanthipeptide	unknown	N/A	TypeII	6.8e-276	nd
AFS039926_104_H10_140523_PROKKA_contig21_lantipeptide1	AFS039926	Bacillus_cereus	Cereus	10	lanthipeptide	unknown	N/A	TypeII	1.1e-276	99.9928
AFS074367_104_A11_140523_PROKKA_contig60_lantipeptide1	AFS074367	Bacillus_mycoides	Cereus	74	lanthipeptide	unknown	N/A	TypeII	2.6e-294	100
AFS023559_104_B11_140523_PROKKA_contig38_lantipeptide1	AFS023559	Bacillus_cereus	Cereus	49	lanthipeptide	unknown	N/A	TypeII	6.6e-142	65.2126
AFS043018_104_E11_140523_PROKKA_contig62_lantipeptide1	AFS043018	Bacillus_mycoides	Cereus	41	lanthipeptide	unknown	N/A	TypeII	1.4e-276	68.6266
AFS043018_104_E11_140523_PROKKA_contig87_lantipeptide1	AFS043018	Bacillus_mycoides	Cereus	10	lanthipeptide	unknown	N/A	TypeII	4.3e-273	100
AFS014496_104_G11_140523_PROKKA_contig17_lantipeptide1	AFS014496	Bacillus_cereus	Cereus	42	lanthipeptide	unknown	N/A	TypeII	1e-276	99.9955
AFS032297_104_A12_140523_PROKKA_contig36_thiopeptide1	AFS032297	Bacillus_anthracis	Cereus	39	thiopeptide	unknown	N/A	N/A	N/A	99.9033
AFS083741_104_C12_140523_PROKKA_contig358_lantipeptide1	AFS083741	Bacillus_cereus	Cereus	0	lanthipeptide	unknown	N/A	TypeII	5.1e-234	100
AFS066354_104_H12_140523_PROKKA_contig20_lantipeptide1	AFS066354	Bacillus_cereus	Cereus	58	lanthipeptide	unknown	N/A	TypeI	6.9e-274	34.9373
AFS066354_104_H12_140523_PROKKA_contig7_lantipeptide1	AFS066354	Bacillus_cereus	Cereus	14	lanthipeptide	unknown	N/A	TypeII	9.8e-225	99.9927
AFS002252_103_E10_140523_PROKKA_contig26_lantipeptide1	AFS002252	Bacillus_megaterium	Flexus	35	lanthipeptide	unknown	N/A	TypeI	0	99.786
AFS030860_105_H1_140523_PROKKA_contig35_lantipeptide1	AFS030860	Bacillus_cereus	Cereus	94	lanthipeptide	unknown	N/A	TypeII	3.6e-298	77.5276
AFS071440_105_C2_140523_PROKKA_contig2_lantipeptide1	AFS071440	Bacillus_cereus	Cereus	4	lanthipeptide	unknown	N/A	TypeII	1.5e-293	36.6479
[truncated: 663 more rows]

## Sheet: Strain Metadata
AFS Identifier	Environmental Sample Type	Environmental Sample Type Group	Organism	Organism Group	Creation Date	Isolation Method Group	Collection Prep Method	Collection Prep Method Group	Pasteurized	Taxonomic ID Genus	Environmental Sample Origin State	Environmental Sample Origin Country
[truncated: 1,345 more rows]
